# Supplementary material for: Synchrotron powder study of Na3V(PO3)3N
Source: Acta Crystallogr Sect E Struct Rep Online. 2013 May 11;69(Pt 6):i34. doi: 10.1107/S1600536813012427 (PMC3684863; doi:10.1107/S1600536813012427)
Supplement: Supplementary file 1 [file e-69-00i34-sup1.cif]

##############################################################################
#                                                                            #
# This CIF contains the data in a paper accepted for publication in          #
# Acta Crystallographica Section E. It conforms to the requirements of       #
# Notes for Authors for Acta Crystallographica Section E, and has been       #
# peer reviewed under the auspices of the IUCr Commission on Journals.       #
#                                                                            #
# Full details of the Crystallographic Information File format               #
# are given in the paper "The Crystallographic Information File (CIF):       #
# a New Standard Archive File for Crystallography" by S. R. Hall, F. H.      #
# Allen and I. D. Brown [Acta Cryst. (1991), A47, 655-685].                  #
#                                                                            #
# The current version of the core CIF dictionary is obtainable from          #
# ftp://ftp.iucr.org/pub/cif_core.dic.                                       #
#                                                                            #
# Software is freely available for graphical display of the structure(s)     #
# in this CIF. For information consult the CIF software page                 #
# http://www.iucr.org/resources/cif/software.                                #
#                                                                            #
# This file may be used for bona fide research purposes within the           #
# scientific community so long as proper attribution is given to the journal # 
# article from which it was obtained.                                        #
#                                                                            #
##############################################################################
data_global
_journal_data_validation_number     ?
_journal_date_recd_electronic     2013-03-01
_journal_date_accepted     2013-05-07
_journal_name_full     'Acta Crystallographica, Section E'
_journal_year     2013
_journal_volume     69
_journal_issue      6
_journal_page_first     i34
_journal_page_last     i34
_journal_paper_category     QI
_journal_paper_doi     10.1107/S1600536813012427
_journal_coeditor_code     WM2731
_publ_contact_author_name     'Seung-Joo Kim'
_publ_contact_author_address
;
Department of Chemistry, Division of Energy Systems Research, Ajou University,
Suwon 443-749, Republic of Korea
;
_publ_contact_author_email     'sjookim@ajou.ac.kr'
_publ_contact_author_fax     '+82-31-219-1615'
_publ_contact_author_phone     '+82-31-219-2661'
_publ_section_title
;
Synchrotron powder study of Na~3~V(PO~3~)~3~N
;
loop_
    _publ_author_name
    _publ_author_footnote
    _publ_author_address
    'Kim, Minwoong' .
;
Department of Chemistry, Division of Energy Systems Research, Ajou University,
Suwon 443-749, Republic of Korea
;
    'Kim, Seung-Joo' .
;
Department of Chemistry, Division of Energy Systems Research, Ajou University,
Suwon 443-749, Republic of Korea
;
data_I
_pd_block_diffractogram_id     ?
_chemical_name_systematic
;
Trisodium vanadium(III) nitridotriphosphate
;
_chemical_name_common     ?
_chemical_formula_moiety     'V O9 P3 N, 3Na'
_chemical_formula_sum     'N Na3 O9 P3 V'
_chemical_formula_structural     'Na3 V (P O3)3 N'
_chemical_formula_analytical     ?
_chemical_formula_iupac     'Na3 V (P O3)3 N'
_chemical_formula_weight     370.83
_chemical_melting_point     ?
_symmetry_cell_setting     cubic
_symmetry_space_group_name_H-M     'P 21 3'
_symmetry_space_group_name_Hall     'P 2ac 2ab 3'
loop_
    _symmetry_equiv_pos_as_xyz
    'x, y, z'
    '-x+1/2, -y, z+1/2'
    'x+1/2, -y+1/2, -z'
    '-x, y+1/2, -z+1/2'
    'y, z, x'
    '-y+1/2, -z, x+1/2'
    'y+1/2, -z+1/2, -x'
    '-y, z+1/2, -x+1/2'
    'z, x, y'
    '-z, x+1/2, -y+1/2'
    '-z+1/2, -x, y+1/2'
    'z+1/2, -x+1/2, -y'
_cell_length_a     9.44783(5)
_cell_length_b     9.44783(5)
_cell_length_c     9.44783(5)
_cell_angle_alpha     90.00000
_cell_angle_beta     90.00000
_cell_angle_gamma     90.00000
_cell_volume     843.326(7)
_cell_formula_units_Z     4
_cell_measurement_temperature     298
_cell_special_details     ?
_exptl_crystal_density_diffrn     2.92
_pd_char_colour     green
_pd_char_particle_morphology     powder
_exptl_absorpt_coefficient_mu     ?
_exptl_absorpt_correction_type     ?
_exptl_absorpt_process_details     ?
_exptl_absorpt_correction_T_min     ?
_exptl_absorpt_correction_T_max     ?
_exptl_special_details     ?
_diffrn_ambient_temperature     298
_diffrn_radiation_type     synchrotron
_diffrn_radiation_wavelength     1.54740
_diffrn_radiation_monochromator     'Si 111'
_diffrn_measurement_device_type     'Pohang Light Source 9B HRPD Beamline'
_diffrn_measurement_method     ?
_diffrn_detector_area_resol_mean     ?
_pd_instr_location     ?
_pd_meas_2theta_range_min     10.06000
_pd_meas_2theta_range_max     130.50000
_pd_meas_2theta_range_inc     0.010001
_pd_meas_number_of_points     12045
_pd_meas_scan_method     step
_pd_meas_special_details     ?
_refine_special_details     ?
_refine_ls_goodness_of_fit_all     1.587
_refine_ls_number_reflns     288
_refine_ls_number_parameters     35
_refine_ls_number_restraints     0
_atom_sites_solution_secondary     ?
_refine_ls_shift/su_max     0.02
_refine_ls_shift/su_max_lt     ?
_refine_diff_density_max     0.470
_refine_diff_density_min     -0.500
loop_
    _atom_type_symbol
    _atom_type_scat_Cromer_Mann_a1
    _atom_type_scat_Cromer_Mann_a2
    _atom_type_scat_Cromer_Mann_a3
    _atom_type_scat_Cromer_Mann_a4
    _atom_type_scat_Cromer_Mann_b1
    _atom_type_scat_Cromer_Mann_b2
    _atom_type_scat_Cromer_Mann_b3
    _atom_type_scat_Cromer_Mann_b4
    _atom_type_scat_Cromer_Mann_c
    _atom_type_scat_dispersion_real
    _atom_type_scat_dispersion_imag
    _atom_type_scat_source
    p 6.43450 4.17910 1.78000 1.49080 1.90670 27.15700 0.52600 68.16450 1.11490
                                                                         0.28300
                                                                         0.43400
 International_Tables_for_Crystallography_Vol.C(1991)_Tables_6.1.1.4_and_6.1.1.5
    v 10.29710 7.35110 2.07030 2.05710 6.86570 0.43850 26.89380 102.47800
                                                                         1.21990
                                                                         0.03500
                                                                         2.11000
 International_Tables_for_Crystallography_Vol.C(1991)_Tables_6.1.1.4_and_6.1.1.5
    na 4.76260 3.17360 1.26740 1.11280 3.28500 8.84220 0.31360 129.42400 0.67600
                                                                         0.12900
                                                                         0.12400
 International_Tables_for_Crystallography_Vol.C(1991)_Tables_6.1.1.4_and_6.1.1.5
    o 3.04850 2.28680 1.54630 0.86700 13.27710 5.70110 0.32390 32.90890 0.25080
                                                                         0.04700
                                                                         0.03200
 International_Tables_for_Crystallography_Vol.C(1991)_Tables_6.1.1.4_and_6.1.1.5
    n 12.21260 3.13220 2.01250 1.16630 0.00570 9.89330 28.99750 0.58260
                                                                       -11.52900
                                                                         0.02900
                                                                         0.01800
 International_Tables_for_Crystallography_Vol.C(1991)_Tables_6.1.1.4_and_6.1.1.5
_computing_data_collection     'local software at 9B HRPD beamline'
_computing_cell_refinement     '<i>DICVOL</i> (Boultif & Lou\"er, 2004)'
_computing_data_reduction     'local software at 9B HRPD beamline'
_computing_structure_solution     'coordinates taken from an isotypic compound'
_computing_structure_refinement     '<i>FULLPROF</i> (Rodriguez-Carvajal, 2001)'
_computing_molecular_graphics     'DIAMOND (Brandenburg, 1999)'
_computing_publication_material     '<i>FULLPROF</i> (Rodriguez-Carvajal, 2001)'
_pd_calibration_special_details     ?
_pd_prep_cool_rate     ?
_pd_prep_pressure     ?
_pd_prep_temperature     ?
_pd_proc_2theta_range_min     10.0604
_pd_proc_2theta_range_max     130.5004
_pd_proc_2theta_range_inc     0.010001
_pd_proc_info_data_reduction     ?
_pd_proc_info_excluded_regions     ?
_pd_proc_ls_background_function     ?
_pd_proc_ls_pref_orient_corr     ?
_pd_proc_ls_prof_R_factor     0.09109
_pd_proc_ls_prof_wR_factor     0.11896
_pd_proc_ls_prof_wR_expected     0.07494
_pd_proc_ls_profile_function     ?
_pd_proc_ls_special_details     ?
_pd_proc_wavelength     1.547400
_pd_spec_mount_mode     reflection
_pd_spec_mounting     'packed powder pellet'
_pd_spec_shape     flat_sheet
_pd_spec_size_axial     20
_pd_spec_size_equat     20
_pd_spec_size_thick     0.5
loop_
    _atom_site_type_symbol
    _atom_site_label
    _atom_site_fract_x
    _atom_site_fract_y
    _atom_site_fract_z
    _atom_site_U_iso_or_equiv
    _atom_site_adp_type
    _atom_site_occupancy
    P P1 0.3326(3) 0.0844(3) 0.2446(3) 0.0143(4) Uiso 1.00000
    V V1 0.08073(17) -0.08073(17) 0.41927(17) 0.0144(6) Uiso 1.00000
    Na Na1 0.0136(3) 0.0136(3) 0.0136(3) 0.0278(18) Uiso 1.00000
    Na Na2 0.3913(4) 0.3913(4) 0.3913(4) 0.0171(18) Uiso 1.00000
    Na Na3 0.6989(5) 0.1989(5) 0.3011(5) 0.0310(19) Uiso 1.00000
    O O1 0.2722(6) -0.0265(6) 0.3479(5) 0.0130(14) Uiso 1.00000
    O O2 0.3727(5) 0.0002(6) 0.1109(5) 0.0073(15) Uiso 1.00000
    O O3 0.4543(6) 0.1700(6) 0.3106(6) 0.0160(18) Uiso 1.00000
    N N1 0.1937(7) 0.1937(7) 0.1937(7) 0.012(3) Uiso 1.00000
_geom_special_details     ?
loop_
    _geom_bond_atom_site_label_1
    _geom_bond_atom_site_label_2
    _geom_bond_site_symmetry_2
    _geom_bond_distance
    _geom_bond_publ_flag
    P1 O3 . 1.538(6) n
    P1 O2 . 1.540(6) n
    P1 O1 . 1.541(6) n
    P1 N1 . 1.738(7) n
    V1 O1 8_545 1.997(6) n
    V1 O1 11 1.997(6) n
    V1 O1 . 1.997(6) n
    V1 O2 2 2.013(5) n
    V1 O2 10_545 2.013(5) n
    V1 O2 5 2.013(5) n
    Na1 O1 2_554 2.561(6) n
    Na1 O1 12_455 2.561(6) n
    Na1 O1 8_545 2.561(6) n
    Na1 O3 12_455 2.604(6) n
    Na1 O3 8_545 2.604(6) n
    Na1 O3 2_554 2.604(6) n
    Na1 N1 . 2.947(7) n
    Na2 O3 9 2.304(7) n
    Na2 O3 5 2.304(7) n
    Na2 O3 . 2.304(7) n
    Na2 O2 11_565 2.456(6) n
    Na2 O2 7_556 2.456(6) n
    Na2 O2 4_655 2.456(6) n
    Na3 O3 . 2.329(7) n
    Na3 O3 7_556 2.329(7) n
    Na3 O3 10_645 2.329(7) n
    Na3 O1 5_655 2.964(7) n
    Na3 O1 12 2.964(7) n
    Na3 O1 4_655 2.964(7) n
    N1 P1 9 1.738(7) no
    N1 P1 5 1.738(7) no
loop_
    _geom_angle_atom_site_label_1
    _geom_angle_atom_site_label_2
    _geom_angle_atom_site_label_3
    _geom_angle_site_symmetry_1
    _geom_angle_site_symmetry_3
    _geom_angle
    _geom_angle_publ_flag
    O3 P1 O2 . . 114.9(6) n
    O3 P1 O1 . . 112.2(6) n
    O2 P1 O1 . . 105.0(5) n
    O3 P1 N1 . . 111.4(6) n
    O2 P1 N1 . . 105.4(6) n
    O1 P1 N1 . . 107.4(6) n
    O1 V1 O1 8_545 11 90.8(4) n
    O1 V1 O1 8_545 . 90.8(4) n
    O1 V1 O1 11 . 90.8(4) n
    O1 V1 O2 8_545 2 176.8(5) n
    O1 V1 O2 11 2 92.2(4) n
    O1 V1 O2 . 2 90.5(4) n
    O1 V1 O2 8_545 10_545 92.2(4) n
    O1 V1 O2 11 10_545 90.5(4) n
    O1 V1 O2 . 10_545 176.8(5) n
    O2 V1 O2 2 10_545 86.5(3) n
    O1 V1 O2 8_545 5 90.5(4) n
    O1 V1 O2 11 5 176.8(5) n
    O1 V1 O2 . 5 92.2(4) n
    O2 V1 O2 2 5 86.5(3) n
    O2 V1 O2 10_545 5 86.5(3) n
