# Supplementary material for: Synchrotron powder study of Na3V(PO3)3N
Source: Acta Crystallogr Sect E Struct Rep Online. 2013 May 11;69(Pt 6):i34. doi: 10.1107/S1600536813012427 (PMC3684863; doi:10.1107/S1600536813012427)
Supplement: Supplementary file 2 [file e-69-00i34-Isup2.rtv]

##############################################################################
###    CIF submission form for powder diffraction data (IUCr journals)     ###
###                                              Version 11 February 2005  ###
##############################################################################

# This is an electronic "form" for submitting powder diffraction data in CIF 
# format to an IUCr journal.  The data for each powder profile should be sent 
# as a separate file consisting of one data block.  The value of _pd_block_id 
# is used to associate each powder profile with a Rietveld refinement, since 
# it must match the value of _pd_block_diffractogram_id in the CIF used to 
# report the results of the refinement. The current version of the powder 
# CIF dictionary, which contains definitions of the terms starting _pd_,  
# may be obtained from http://www.iucr.org/iucr-top/cif/pd/index.html.  
# Note that the query marks '?' are significant as placeholders, and should 
# not be deleted where a data item is not given, UNLESS the accompanying data 
# name is also deleted. Lines should not exceed 80 characters in length.  The 
# comments following a hash symbol '#' may be deleted if wished.


data_I

_pd_block_id      NaVPONprofile

loop_
      _pd_proc_point_id                           
      _pd_proc_2theta_corrected
      _pd_proc_intensity_net                     
      _pd_calc_intensity_net                     
1 10.06037 722.09998 742.09998
2 10.07037 774.5 740.29999
3 10.08037 810.29999 738.59998
4 10.09037 733.5 736.90002
5 10.10037 753.5 735.09998
6 10.11037 797.5 733.40002
7 10.12037 722.40002 731.70001
8 10.13037 750.5 729.90002
9 10.14037 731.5 728.20001
10 10.15037 741.59998 726.5
11 10.16037 705.29999 724.70001
12 10.17037 737.09998 723
13 10.18037 677.79999 721.29999
14 10.19037 705.09998 719.5
15 10.20037 712.09998 717.79999
16 10.21037 670.20001 716.09998
17 10.22037 702 714.29999
18 10.23037 755.79999 712.59998
19 10.24037 658 710.90002
20 10.25037 701.70001 709.09998
21 10.26037 625.40002 707.40002
22 10.27037 671.29999 705.70001
23 10.28037 658.59998 703.90002
24 10.29037 751.90002 702.20001
25 10.30037 722.59998 700.5
26 10.31037 653.5 698.79999
27 10.32037 705.90002 697
28 10.33037 788.29999 695.29999
29 10.34037 664.70001 693.59998
30 10.35037 676.20001 691.79999
31 10.36037 734.40002 690.09998
32 10.37037 643.29999 688.40002
33 10.38037 748.59998 686.59998
34 10.39037 683.29999 684.90002
35 10.40037 648 683.20001
36 10.41037 633.79999 681.40002
37 10.42037 611.90002 679.70001
38 10.43037 627.59998 678
39 10.44037 605.29999 676.20001
40 10.45037 572.90002 674.5
41 10.46037 689.20001 672.79999
42 10.47037 633.70001 671
43 10.48037 648.40002 669.29999
44 10.49037 634.59998 667.59998
45 10.50037 756.79999 665.79999
46 10.51037 598.40002 664.09998
47 10.52037 642.29999 662.40002
48 10.53037 594.90002 660.59998
49 10.54037 673.5 658.90002
50 10.55037 670.40002 657.20001
51 10.56037 608.90002 655.40002
52 10.57037 665 653.70001
53 10.58037 621.29999 652
54 10.59037 622.5 650.20001
55 10.60037 616.5 648.5
56 10.61037 614.59998 646.79999
57 10.62037 607.5 645
58 10.63037 621.59998 643.29999
59 10.64037 606.59998 641.59998
60 10.65037 653.79999 639.79999
61 10.66037 601.90002 638.09998
62 10.67037 601.20001 636.40002
63 10.68037 558.70001 634.59998
64 10.69037 579.79999 632.90002
65 10.70037 528.09998 631.20001
66 10.71037 581.09998 629.40002
67 10.72037 570 627.70001
68 10.73037 604.40002 626
69 10.74037 565.09998 624.20001
70 10.75037 576.90002 622.5
71 10.76037 618.09998 620.79999
72 10.77037 626.40002 619
73 10.78037 545.70001 617.29999
74 10.79037 591.70001 615.59998
75 10.80037 585.79999 613.79999
76 10.81037 567.5 612.09998
77 10.82037 583.70001 610.40002
78 10.83037 586.59998 608.70001
79 10.84037 650.70001 606.90002
80 10.85037 631.5 605.20001
81 10.86037 600.70001 603.5
82 10.87037 553.09998 601.70001
83 10.88037 567.40002 600
84 10.89037 556.5 598.29999
85 10.90037 565.40002 596.5
86 10.91037 569.90002 594.79999
87 10.92037 605 593.09998
88 10.93037 561.20001 591.29999
89 10.94037 523.09998 589.59998
90 10.95037 625.90002 587.90002
91 10.96037 526.59998 586.09998
92 10.97037 622.79999 584.40002
93 10.98037 541.70001 582.70001
94 10.99037 570.20001 580.90002
95 11.00037 529 579.20001
96 11.01037 554.79999 577.5
97 11.02037 529.79999 575.70001
98 11.03037 521.5 574
99 11.04037 576.79999 572.29999
100 11.05037 497.39999 570.5
101 11.06037 600.09998 568.79999
102 11.07037 562.79999 567.09998
103 11.08037 533 565.29999
104 11.09037 584 563.59998
105 11.10037 527.5 561.90002
106 11.11037 570.20001 560.09998
107 11.12037 530.20001 558.40002
108 11.13037 566.09998 556.70001
109 11.14037 574.70001 554.90002
110 11.15037 591.20001 553.20001
111 11.16037 534.79999 551.5
112 11.17037 533.70001 549.70001
113 11.18037 554.70001 548
114 11.19037 604.70001 546.29999
115 11.20037 566.59998 544.5
116 11.21037 556.09998 542.79999
117 11.22037 564.70001 541.09998
118 11.23037 566.90002 539.29999
119 11.24037 491 537.59998
120 11.25037 509.20001 535.90002
121 11.26037 553 534.09998
122 11.27037 496.5 532.40002
123 11.28037 553.20001 530.70001
124 11.29037 510.5 528.90002
125 11.30037 505.79999 527.20001
126 11.31037 563.90002 525.5
127 11.32037 560.09998 523.70001
128 11.33037 505.5 522
129 11.34037 544.59998 520.29999
130 11.35037 508.70001 518.59998
131 11.36037 489 518
132 11.37037 531.90002 517.29999
133 11.38037 567.90002 516.59998
134 11.39037 517.5 515.90002
135 11.40037 465.89999 515.20001
136 11.41037 564.79999 514.5
137 11.42037 512.79999 513.79999
138 11.43037 483.29999 513.20001
139 11.44037 507.89999 512.5
140 11.45037 497.70001 511.79999
141 11.46037 479.60001 511.10001
142 11.47037 519.5 510.39999
143 11.48037 477.70001 509.70001
144 11.49037 538.20001 509
145 11.50037 528 508.39999
146 11.51037 513.20001 507.70001
147 11.52037 465 507
148 11.53037 519.90002 506.29999
149 11.54037 477.60001 505.60001
150 11.55037 517.40002 504.89999
151 11.56037 503.60001 504.29999
152 11.57037 528.29999 503.60001
153 11.58037 489.89999 502.89999
154 11.59037 482.60001 502.20001
155 11.60037 519.5 501.5
156 11.61037 531.70001 500.79999
157 11.62037 408.60001 500.10001
158 11.63037 502.20001 499.5
159 11.64037 480 498.79999
160 11.65037 461.79999 498.10001
161 11.66037 454.79999 497.39999
162 11.67037 443.79999 496.70001
163 11.68037 474.89999 496
164 11.69037 469.79999 495.29999
165 11.70037 476.29999 494.70001
166 11.71037 457.20001 494
167 11.72037 433.79999 493.29999
168 11.73037 477.20001 492.60001
169 11.74037 487.89999 491.89999
170 11.75037 515.29999 491.20001
171 11.76037 475.29999 490.60001
172 11.77037 470.89999 489.89999
173 11.78037 475 489.20001
174 11.79037 445.20001 488.5
175 11.80037 450.20001 487.79999
176 11.81037 493.20001 487.10001
177 11.82037 420.5 486.39999
178 11.83037 473 485.79999
179 11.84037 442 485.10001
180 11.85037 427.5 484.39999
181 11.86037 418 483.70001
182 11.87037 443.20001 483
183 11.88037 504.20001 482.29999
184 11.89037 462.60001 481.60001
185 11.90037 434.89999 481
186 11.91037 434.89999 480.29999
187 11.92037 432.5 479.60001
188 11.93037 458.89999 478.89999
189 11.94037 496.10001 478.20001
190 11.95037 428.89999 477.5
191 11.96037 407.5 476.89999
192 11.97037 435.39999 476.20001
193 11.98037 481 475.5
194 11.99037 379.39999 474.79999
195 12.00037 416.39999 474.10001
196 12.01037 428.89999 473.39999
197 12.02037 452.89999 472.70001
198 12.03037 458.10001 472.10001
199 12.04037 452.10001 471.39999
200 12.05037 463.79999 470.70001
201 12.06037 428.60001 470
202 12.07037 434.79999 469.29999
203 12.08037 438.39999 468.60001
204 12.09037 485 467.89999
205 12.10037 446.39999 467.29999
206 12.11037 422 466.60001
207 12.12037 421.29999 465.89999
208 12.13037 469.5 465.20001
209 12.14037 424.10001 464.5
210 12.15037 436.5 463.79999
211 12.16037 419.5 463.20001
212 12.17037 444.20001 462.5
213 12.18037 440.29999 461.79999
214 12.19037 400 461.10001
215 12.20037 446.70001 460.39999
216 12.21037 426 459.70001
217 12.22037 453.39999 459
218 12.23037 451.39999 458.39999
219 12.24037 389.89999 457.70001
220 12.25037 406.20001 457
221 12.26037 406.39999 456.29999
222 12.27037 433.10001 455.60001
223 12.28037 412.79999 454.89999
224 12.29037 385.89999 454.20001
225 12.30037 395.79999 453.60001
226 12.31037 383.10001 452.89999
227 12.32037 378.60001 452.20001
228 12.33037 443.60001 451.5
229 12.34037 411.60001 450.79999
230 12.35037 469.70001 450.10001
231 12.36037 405.20001 449.5
232 12.37037 475.60001 448.79999
233 12.38037 416.5 448.10001
234 12.39037 462.29999 447.39999
235 12.40037 447.60001 446.70001
236 12.41037 468.70001 446
237 12.42037 389.39999 445.29999
238 12.43037 413.20001 444.70001
239 12.44037 406.79999 444
240 12.45037 451 443.29999
241 12.46037 397.60001 442.60001
242 12.47037 446.29999 441.89999
243 12.48037 383.79999 441.20001
244 12.49037 427.39999 440.5
245 12.50037 381.20001 439.89999
246 12.51037 419.39999 439.20001
247 12.52037 402.70001 438.5
248 12.53037 397.79999 437.79999
249 12.54037 406.5 437.10001
250 12.55037 339.5 436.39999
251 12.56037 406.60001 435.79999
252 12.57037 398.10001 435.10001
253 12.58037 400.20001 434.39999
254 12.59037 386.89999 433.70001
255 12.60037 418.79999 433
256 12.61037 368.79999 432.29999
257 12.62037 406.89999 431.60001
258 12.63037 377 431
259 12.64037 400.79999 430.29999
260 12.65037 415.29999 429.60001
261 12.66037 361.60001 428.89999
262 12.67037 365.60001 428.20001
263 12.68037 414.5 427.5
264 12.69037 405.29999 426.89999
265 12.70037 388.60001 426.20001
266 12.71037 364.79999 425.5
267 12.72037 438.39999 424.79999
268 12.73037 380.20001 424.10001
269 12.74037 379.70001 423.39999
270 12.75037 377.5 422.70001
271 12.76037 377.29999 422.10001
272 12.77037 377.89999 421.39999
273 12.78037 367.20001 420.70001
274 12.79037 379.70001 420
275 12.80037 405.89999 419.29999
276 12.81037 399.29999 418.60001
277 12.82037 396.39999 417.89999
278 12.83037 404.70001 417.29999
279 12.84037 407.60001 416.60001
280 12.85037 430.29999 415.89999
281 12.86037 352.20001 415.20001
282 12.87037 356.39999 414.5
283 12.88037 421.70001 413.79999
284 12.89037 393.29999 413.20001
285 12.90037 381.79999 412.5
286 12.91037 391.79999 411.79999
287 12.92037 402.20001 411.10001
288 12.93037 392.60001 410.39999
289 12.94037 377.39999 409.70001
290 12.95037 392.39999 409
291 12.96037 374.39999 408.39999
292 12.97037 392 407.70001
293 12.98037 395.79999 407
294 12.99037 390.89999 406.29999
295 13.00037 377 405.60001
296 13.01037 351.39999 404.89999
297 13.02037 367.39999 404.20001
298 13.03037 383.79999 403.60001
299 13.04037 385.39999 402.89999
300 13.05037 359.20001 424.10001
301 13.06037 412.29999 425.20001
302 13.07037 382.89999 426.60001
303 13.08037 383.39999 428.29999
304 13.09037 369 430.39999
305 13.10037 373.60001 432.79999
306 13.11037 353.39999 435.79999
307 13.12037 366 439.29999
308 13.13037 390.39999 443.60001
309 13.14037 440.5 448.89999
310 13.15037 368.10001 455.39999
311 13.16037 382.79999 463.39999
312 13.17037 421.10001 473.39999
313 13.18037 388.60001 486.20001
314 13.19037 411.39999 502.60001
315 13.20037 495.79999 524.40002
316 13.21037 546.09998 554.29999
317 13.22037 559.90002 597.40002
318 13.23037 657.40002 663.09998
319 13.24037 818.70001 768
320 13.25037 1011.59998 942.29999
321 13.26037 1384.40002 1251.40002
322 13.27037 1990.19995 1844.80005
323 13.28037 2995.80005 2963.30005
324 13.29037 4358.5 4663.7998
325 13.30037 4707.5 5698.8999
326 13.31037 3850.6001 4290.5
327 13.32037 2522.80005 2475.8999
328 13.33037 1601.40002 1463.40002
329 13.34037 1128.59998 1010.79999
330 13.35037 801.90002 809.79999
331 13.36037 632.90002 703.90002
332 13.37037 526.5 634.40002
333 13.38037 469.79999 582.90002
334 13.39037 454.79999 543.5
335 13.40037 374.5 513.20001
336 13.41037 403.5 489.79999
337 13.42037 409.79999 471.60001
338 13.43037 368.79999 457.10001
339 13.44037 431.5 445.39999
340 13.45037 338.89999 435.79999
341 13.46037 363.29999 427.79999
342 13.47037 380.79999 421
343 13.48037 396 415.20001
344 13.49037 361.89999 410.20001
345 13.50037 348.10001 405.79999
346 13.51037 356.89999 402
347 13.52037 352.29999 398.5
348 13.53037 324.89999 395.39999
349 13.54037 294 392.60001
350 13.55037 330 390
351 13.56037 346.60001 367.29999
352 13.57037 406.89999 366.60001
353 13.58037 321.39999 365.89999
354 13.59037 365.29999 365.20001
355 13.60037 311.89999 364.5
356 13.61037 348.20001 363.79999
357 13.62037 362.70001 363.10001
358 13.63037 357.10001 362.5
359 13.64037 311.29999 361.79999
360 13.65037 360.89999 361.10001
361 13.66037 298.70001 360.39999
362 13.67037 352.39999 359.70001
363 13.68037 345.89999 359
364 13.69037 354.70001 358.39999
365 13.70037 317.60001 357.70001
366 13.71037 308.10001 357
367 13.72037 280.10001 356.29999
368 13.73037 349.10001 355.60001
369 13.74037 325.5 354.89999
370 13.75037 307.70001 354.20001
371 13.76037 352.10001 353.60001
372 13.77037 316.79999 352.89999
373 13.78037 283.5 352.20001
374 13.79037 318.29999 351.5
375 13.80037 364.79999 350.79999
376 13.81037 333.89999 350.10001
377 13.82037 349 349.5
378 13.83037 354.29999 348.79999
379 13.84037 337.10001 348.10001
380 13.85037 319.60001 347.39999
381 13.86037 330.29999 346.70001
382 13.87037 304.10001 346
383 13.88037 321.10001 345.29999
384 13.89037 322.5 344.70001
385 13.90037 313 344
386 13.91037 291.70001 343.29999
387 13.92037 311.60001 342.60001
388 13.93037 310.29999 341.89999
389 13.94037 324.89999 341.20001
390 13.95037 321.10001 340.5
391 13.96037 307.79999 339.89999
392 13.97037 363.20001 339.20001
393 13.98037 300.89999 338.5
394 13.99037 313 337.79999
395 14.00037 275.20001 337.10001
396 14.01037 319.79999 336.39999
397 14.02037 314.10001 335.79999
398 14.03037 348.70001 335.10001
399 14.04037 323.70001 334.39999
400 14.05037 310.5 333.70001
401 14.06037 304.5 333
402 14.07037 339.79999 332.29999
403 14.08037 322.29999 331.60001
404 14.09037 301.79999 331
405 14.10037 316.20001 330.29999
406 14.11037 296.60001 329.60001
407 14.12037 319.60001 328.89999
408 14.13037 295.29999 328.20001
409 14.14037 368 327.5
410 14.15037 349 326.79999
411 14.16037 329.70001 326.20001
412 14.17037 317.79999 325.5
413 14.18037 338.70001 324.79999
414 14.19037 300.20001 324.10001
415 14.20037 301.20001 323.39999
416 14.21037 314.5 322.70001
417 14.22037 279.79999 322.39999
418 14.23037 273 322.20001
419 14.24037 363.20001 321.89999
420 14.25037 334.10001 321.70001
421 14.26037 341.29999 321.39999
422 14.27037 346.10001 321.10001
423 14.28037 298.79999 320.89999
424 14.29037 379.39999 320.60001
425 14.30037 336.70001 320.39999
426 14.31037 353.89999 320.10001
427 14.32037 316.89999 319.79999
428 14.33037 359.39999 319.60001
429 14.34037 355.60001 319.29999
430 14.35037 292.39999 319.10001
431 14.36037 306.5 318.79999
432 14.37037 323.39999 318.60001
433 14.38037 319 318.29999
434 14.39037 322.89999 318
435 14.40037 288.39999 317.79999
436 14.41037 291.79999 317.5
437 14.42037 299 317.29999
438 14.43037 296.60001 317
439 14.44037 351.29999 316.70001
440 14.45037 291.89999 316.5
441 14.46037 293.20001 316.20001
442 14.47037 295.70001 316
443 14.48037 301.5 315.70001
444 14.49037 347.5 315.5
445 14.50037 285.5 315.20001
446 14.51037 270.10001 314.89999
447 14.52037 292.10001 314.70001
448 14.53037 269.10001 314.39999
449 14.54037 282.10001 314.20001
450 14.55037 339.89999 313.89999
451 14.56037 335.29999 313.60001
452 14.57037 329.60001 313.39999
453 14.58037 285 313.10001
454 14.59037 327.20001 312.89999
455 14.60037 316.29999 312.60001
456 14.61037 351 312.39999
457 14.62037 300.10001 312.10001
458 14.63037 273.20001 311.79999
459 14.64037 341.60001 311.60001
460 14.65037 343.20001 311.29999
461 14.66037 333.10001 311.10001
462 14.67037 281.79999 310.79999
463 14.68037 275.5 310.5
464 14.69037 296.89999 310.29999
465 14.70037 287.5 310
466 14.71037 300 309.79999
467 14.72037 312.39999 309.5
468 14.73037 259.10001 309.29999
469 14.74037 309.70001 309
470 14.75037 319.39999 308.70001
471 14.76037 318 308.5
472 14.77037 298.5 308.20001
473 14.78037 248.3 308
474 14.79037 347.29999 307.70001
475 14.80037 319.20001 307.39999
476 14.81037 323 307.20001
477 14.82037 302.39999 306.89999
478 14.83037 358.5 306.70001
479 14.84037 347.10001 306.39999
480 14.85037 361.79999 306.20001
481 14.86037 373.20001 305.89999
482 14.87037 348.79999 305.60001
483 14.88037 321.5 305.39999
484 14.89037 327.20001 305.10001
485 14.90037 366.39999 304.89999
486 14.91037 362.60001 304.60001
487 14.92037 360.89999 304.29999
488 14.93037 344.29999 304.10001
489 14.94037 350.79999 303.79999
490 14.95037 369.5 303.60001
491 14.96037 329.89999 303.29999
492 14.97037 365 303.10001
493 14.98037 349.79999 302.79999
494 14.99037 326.39999 302.5
495 15.00037 317.5 302.29999
496 15.01037 332.60001 302
497 15.02037 348.5 301.79999
498 15.03037 310.29999 301.5
499 15.04037 320.5 301.20001
500 15.05037 316.39999 301
501 15.06037 330.29999 300.70001
502 15.07037 342 300.5
503 15.08037 303.70001 300.20001
504 15.09037 365.39999 300
505 15.10037 323.39999 299.70001
506 15.11037 324.10001 299.39999
507 15.12037 312.89999 299.20001
508 15.13037 378.20001 298.89999
509 15.14037 330.10001 298.70001
510 15.15037 289.20001 298.39999
511 15.16037 276.70001 298.10001
512 15.17037 317.60001 297.89999
513 15.18037 312.20001 297.60001
514 15.19037 281.5 297.39999
515 15.20037 319.89999 297.10001
516 15.21037 281.20001 296.89999
517 15.22037 286.89999 296.60001
518 15.23037 282.60001 296.29999
519 15.24037 314.89999 296.10001
520 15.25037 355.10001 295.79999
521 15.26037 288.20001 295.60001
522 15.27037 303.29999 295.29999
523 15.28037 247.2 295
524 15.29037 291.60001 294.79999
525 15.30037 287.79999 294.5
526 15.31037 284 294.29999
527 15.32037 295.79999 294
528 15.33037 272.10001 293.79999
529 15.34037 302 293.5
530 15.35037 273.70001 293.20001
531 15.36037 244.7 293
532 15.37037 239.8 292.70001
533 15.38037 316.79999 292.5
534 15.39037 294.89999 292.20001
535 15.40037 280 291.89999
536 15.41037 278.39999 291.70001
537 15.42037 269.89999 291.39999
538 15.43037 295.70001 291.20001
539 15.44037 287.10001 290.89999
540 15.45037 325.5 290.70001
541 15.46037 307.79999 290.39999
542 15.47037 325.10001 290.10001
543 15.48037 298.60001 289.89999
544 15.49037 299.29999 289.60001
545 15.50037 287.29999 289.39999
546 15.51037 291 289.10001
547 15.52037 259.10001 288.79999
548 15.53037 303.29999 288.60001
549 15.54037 244.5 288.29999
550 15.55037 298.79999 288.10001
551 15.56037 249.39999 287.79999
552 15.57037 281.79999 287.60001
553 15.58037 244.3 287.29999
554 15.59037 254.60001 287
555 15.60037 247.39999 286.79999
556 15.61037 296.79999 286.5
557 15.62037 253 286.29999
558 15.63037 253.8 286
559 15.64037 286.10001 285.70001
560 15.65037 273.70001 285.5
561 15.66037 270.89999 285.20001
562 15.67037 266.39999 285
563 15.68037 279.20001 284.70001
564 15.69037 287 284.5
565 15.70037 222.60001 284.20001
566 15.71037 289 283.89999
567 15.72037 292 283.70001
568 15.73037 274.10001 283.39999
569 15.74037 251.60001 283.20001
570 15.75037 284.20001 282.89999
571 15.76037 276.89999 282.60001
572 15.77037 242.3 282.39999
573 15.78037 274 282.10001
574 15.79037 253.60001 281.89999
575 15.80037 261.29999 281.60001
576 15.81037 235.3 281.39999
577 15.82037 290.10001 281.10001
578 15.83037 277.10001 280.79999
579 15.84037 240.7 280.60001
580 15.85037 255.7 280.29999
581 15.86037 279.10001 280.10001
582 15.87037 265 279.79999
583 15.88037 282.60001 279.5
584 15.89037 295.79999 279.29999
585 15.90037 263.29999 279
586 15.91037 280.39999 278.79999
587 15.92037 286.79999 278.5
588 15.93037 290.79999 278.29999
589 15.94037 267.60001 278
590 15.95037 283 277.70001
591 15.96037 270.79999 277.5
592 15.97037 292.29999 277.20001
593 15.98037 252.60001 277
594 15.99037 277.29999 276.70001
595 16.00037 298.5 276.39999
596 16.01037 325.29999 276.20001
597 16.02037 268 275.89999
598 16.03037 237.3 334.10001
599 16.04037 325.39999 338.29999
600 16.05037 297.60001 343
601 16.06037 277.5 348.20001
602 16.07037 281.70001 354.20001
603 16.08037 303.89999 361
604 16.09037 305.79999 368.79999
605 16.10037 287 377.79999
606 16.11037 285.39999 388.20001
607 16.12037 275 400.20001
608 16.13037 306 414.39999
609 16.14037 280.10001 431.20001
610 16.15037 346.79999 451.20001
611 16.16037 331.70001 475.39999
612 16.17037 323.60001 505
613 16.18037 369.89999 541.5
614 16.19037 407.5 587.59998
615 16.20037 398 646.90002
616 16.21037 468.79999 725.59998
617 16.22037 543.20001 834
618 16.23037 694.79999 989.5
619 16.24037 901.90002 1222.19995
620 16.25037 1486.40002 1584.69995
621 16.26037 2119 2180.8999
622 16.27037 3363.5 3228.80005
623 16.28037 5513.2002 5115.2998
624 16.29037 8614.59961 8245.40039
625 16.30037 12118.5 12120.5996
626 16.31037 12865.0996 13174.2998
627 16.32037 9534.90039 9511.09961
628 16.33037 5723.3999 5638.2998
629 16.34037 3500.30005 3347.1001
630 16.35037 2204.19995 2182.19995
631 16.36037 1580.80005 1592.19995
632 16.37037 985.70001 1261.09998
633 16.38037 868.59998 1046.80005
634 16.39037 665.20001 893
635 16.40037 588.90002 777.20001
636 16.41037 502.70001 688.09998
637 16.42037 445 619
638 16.43037 381.70001 564.90002
639 16.44037 400.60001 522
640 16.45037 357.5 487.39999
641 16.46037 335.79999 459.29999
642 16.47037 323.10001 436
643 16.48037 340.79999 416.60001
644 16.49037 303.89999 400.20001
645 16.50037 295.20001 386.20001
646 16.51037 337.5 374.20001
647 16.52037 278.79999 363.79999
648 16.53037 266.79999 354.70001
649 16.54037 274.39999 346.79999
650 16.55037 278.10001 339.70001
651 16.56037 282.20001 333.5
652 16.57037 311.79999 327.89999
653 16.58037 308.70001 322.89999
654 16.59037 263.70001 318.39999
655 16.60037 290.39999 260.89999
656 16.61037 270.29999 260.70001
657 16.62037 244.89999 260.39999
658 16.63037 261.39999 260.20001
659 16.64037 232.7 259.89999
660 16.65037 257 259.70001
661 16.66037 278 259.39999
662 16.67037 234.39999 259.10001
663 16.68037 254.5 258.89999
664 16.69037 239 258.60001
665 16.70037 266.39999 258.39999
666 16.71037 260.10001 258.10001
667 16.72037 255 257.79999
668 16.73037 215.7 257.60001
669 16.74037 286.89999 257.29999
670 16.75037 254.60001 257.10001
671 16.76037 248 256.79999
672 16.77037 226.60001 256.60001
673 16.78037 268 256.29999
674 16.79037 225.2 256
675 16.80037 244.2 255.8
676 16.81037 233.60001 255.5
677 16.82037 237.10001 255.3
678 16.83037 329.5 255
679 16.84037 248.7 254.7
680 16.85037 216.8 254.5
681 16.86037 255.89999 254.2
682 16.87037 252.3 254
683 16.88037 251.89999 253.7
684 16.89037 251.10001 253.5
685 16.90037 266.10001 253.2
686 16.91037 231.89999 252.89999
687 16.92037 254.10001 252.7
688 16.93037 225.2 252.39999
689 16.94037 235.8 252.2
690 16.95037 232.8 251.89999
691 16.96037 264.70001 251.60001
692 16.97037 204.89999 251.39999
693 16.98037 231.39999 251.10001
694 16.99037 217.5 250.89999
695 17.00037 259.29999 250.60001
696 17.01037 225 250.39999
697 17.02037 231.8 250.10001
698 17.03037 265.29999 249.8
699 17.04037 231.10001 249.60001
700 17.05037 246.39999 249.3
701 17.06037 257 249.10001
702 17.07037 238.3 248.8
703 17.08037 215.10001 248.5
704 17.09037 231.7 248.3
705 17.10037 261.79999 248
706 17.11037 196.89999 247.8
707 17.12037 227.5 247.5
708 17.13037 266.39999 247.3
709 17.14037 211.39999 247
710 17.15037 206.8 246.7
711 17.16037 229.60001 246.5
712 17.17037 227.39999 246.2
713 17.18037 260.70001 246
714 17.19037 233.10001 245.7
715 17.20037 244.3 245.39999
716 17.21037 250.89999 245.2
717 17.22037 229.60001 244.89999
718 17.23037 217.89999 244.7
719 17.24037 238.39999 244.39999
720 17.25037 230.60001 244.2
721 17.26037 211.2 243.89999
722 17.27037 235.39999 243.60001
723 17.28037 236.89999 243.39999
724 17.29037 255 243.10001
725 17.30037 216.3 242.89999
726 17.31037 260.70001 242.60001
727 17.32037 248.60001 242.3
728 17.33037 259.39999 242.10001
729 17.34037 225.89999 241.8
730 17.35037 260 241.60001
731 17.36037 236.5 241.3
732 17.37037 215.60001 241.10001
733 17.38037 233.60001 240.8
734 17.39037 239.60001 240.5
735 17.40037 228.2 240.3
736 17.41037 232.89999 240
737 17.42037 231.2 239.8
738 17.43037 269.20001 239.5
739 17.44037 243.3 239.2
740 17.45037 234.60001 239
741 17.46037 214.10001 238.7
742 17.47037 248.2 238.5
743 17.48037 232 238.2
744 17.49037 240.3 238
745 17.50037 239.3 237.7
746 17.51037 241 237.39999
747 17.52037 254 237.2
748 17.53037 233.8 236.89999
749 17.54037 213.2 236.7
750 17.55037 205.3 236.39999
751 17.56037 239.2 236.10001
752 17.57037 243.5 235.89999
753 17.58037 231.89999 235.60001
754 17.59037 233.8 235.39999
755 17.60037 233.39999 235.10001
756 17.61037 203.3 234.89999
757 17.62037 245.3 234.60001
758 17.63037 195.8 234.3
759 17.64037 244.60001 234.10001
760 17.65037 263.89999 233.8
761 17.66037 194.2 233.60001
762 17.67037 198.2 233.3
763 17.68037 201.5 233
764 17.69037 215.89999 232.8
765 17.70037 236.5 232.5
766 17.71037 230 232.3
767 17.72037 237.8 232
768 17.73037 237.39999 231.8
769 17.74037 184.39999 231.5
770 17.75037 214.89999 231.2
771 17.76037 218.2 231
772 17.77037 210.39999 230.7
773 17.78037 229.39999 230.5
774 17.79037 227.39999 230.2
775 17.80037 237.8 229.89999
776 17.81037 221.89999 229.7
777 17.82037 218.10001 229.39999
778 17.83037 212.39999 229.2
779 17.84037 238.5 228.89999
780 17.85037 199.60001 228.7
781 17.86037 210.39999 228.39999
782 17.87037 233.5 228.10001
783 17.88037 243.7 227.89999
784 17.89037 237.10001 227.60001
785 17.90037 247.89999 227.39999
786 17.91037 224.7 227.10001
787 17.92037 227.2 226.8
788 17.93037 219.39999 226.60001
789 17.94037 248.3 226.3
790 17.95037 223.10001 226.10001
791 17.96037 240 225.8
792 17.97037 207 225.60001
793 17.98037 275.5 225.3
794 17.99037 249.10001 225
795 18.00037 222.10001 224.8
796 18.01037 205.3 224.5
797 18.02037 226.2 224.3
798 18.03037 210 224
799 18.04037 242.39999 223.7
800 18.05037 220.8 223.5
801 18.06037 205.2 223.2
802 18.07037 225.60001 223
803 18.08037 234.7 222.7
804 18.09037 196.2 222.5
805 18.10037 221.8 222.2
806 18.11037 170.60001 221.89999
807 18.12037 219.39999 221.7
808 18.13037 232.60001 221.39999
809 18.14037 231.89999 221.2
810 18.15037 220.2 220.89999
811 18.16037 213.3 220.60001
812 18.17037 253.7 220.39999
813 18.18037 222.89999 220.10001
814 18.19037 195.7 219.89999
815 18.20037 227.3 219.60001
816 18.21037 213.5 219.39999
817 18.22037 206.60001 219.10001
818 18.23037 207.7 218.8
819 18.24037 214.7 218.60001
820 18.25037 211.39999 218.3
821 18.26037 228.39999 218.10001
822 18.27037 214.60001 217.8
823 18.28037 254.8 217.5
824 18.29037 186.3 217.3
825 18.30037 215 217
826 18.31037 195.60001 216.8
827 18.32037 204.7 216.5
828 18.33037 199.8 216.3
829 18.34037 219.60001 216
830 18.35037 216.8 215.7
831 18.36037 242.2 215.5
832 18.37037 227.5 215.2
833 18.38037 209.5 215
834 18.39037 194.89999 214.7
835 18.40037 213.39999 214.5
836 18.41037 197.39999 214.2
837 18.42037 224.10001 213.89999
838 18.43037 213.7 213.7
839 18.44037 183.3 213.39999
840 18.45037 201.5 213.2
841 18.46037 231.5 212.89999
842 18.47037 231 212.60001
843 18.48037 233 212.39999
844 18.49037 210.10001 212.10001
845 18.50037 213.60001 211.89999
846 18.51037 201.60001 211.60001
847 18.52037 206.39999 211.39999
848 18.53037 211.10001 211.10001
849 18.54037 206.7 210.8
850 18.55037 218.3 210.60001
851 18.56037 223.60001 210.5
852 18.57037 201.5 210.39999
853 18.58037 179.8 210.3
854 18.59037 223.39999 210.2
855 18.60037 219.8 210.10001
856 18.61037 215.3 210
857 18.62037 201.60001 209.8
858 18.63037 207.8 209.7
859 18.64037 213.10001 209.60001
860 18.65037 208.10001 209.5
861 18.66037 213 209.39999
862 18.67037 228.2 209.3
863 18.68037 226.39999 209.2
864 18.69037 189.60001 209.10001
865 18.70037 171.7 209
866 18.71037 216.3 209
867 18.72037 214.7 208.89999
868 18.73037 209.60001 208.8
869 18.74037 211.60001 208.8
870 18.75037 225.89999 208.8
871 18.76037 251.8 208.8
872 18.77037 197.5 208.89999
873 18.78037 198.7 209
874 18.79037 210.8 209.3
875 18.80037 233 209.89999
876 18.81037 245.5 210.89999
877 18.82037 196.60001 212.7
878 18.83037 232.10001 215.8
879 18.84037 225.39999 219.89999
880 18.85037 187.3 222.89999
881 18.86037 206.10001 220.7
882 18.87037 227.89999 215.8
883 18.88037 208.60001 212.10001
884 18.89037 203.5 209.89999
885 18.90037 191.2 208.7
886 18.91037 222.8 207.89999
887 18.92037 239.3 207.39999
888 18.93037 226 207
889 18.94037 186.8 206.7
890 18.95037 218.89999 206.39999
891 18.96037 202.39999 206.2
892 18.97037 207.89999 206
893 18.98037 176 205.8
894 18.99037 207.5 205.60001
895 19.00037 189.3 205.5
896 19.01037 221 205.3
897 19.02037 194.89999 205.2
898 19.03037 230.89999 205
899 19.04037 212.8 204.89999
900 19.05037 178.60001 204.7
901 19.06037 225.8 204.60001
902 19.07037 228.10001 204.5
903 19.08037 208.10001 204.3
904 19.09037 191 204.2
905 19.10037 237.8 204.10001
906 19.11037 197.39999 203.89999
907 19.12037 226.89999 203.8
908 19.13037 221.5 203.7
909 19.14037 219.10001 203.60001
910 19.15037 180.89999 203.39999
911 19.16037 176.60001 203.3
912 19.17037 183.7 203.10001
913 19.18037 221.7 203
914 19.19037 204.10001 202.89999
915 19.20037 248.39999 202.7
916 19.21037 214.10001 202.60001
917 19.22037 189.2 202.5
918 19.23037 200.60001 202.39999
919 19.24037 203.7 202.3
920 19.25037 188.10001 202.10001
921 19.26037 219.10001 202
922 19.27037 237.89999 201.89999
923 19.28037 223 201.8
924 19.29037 201.7 201.7
925 19.30037 210.89999 201.5
926 19.31037 231.60001 201.39999
927 19.32037 180.8 201.3
928 19.33037 205.7 201.2
929 19.34037 186.89999 201.10001
930 19.35037 212.2 200.89999
931 19.36037 203.89999 200.8
932 19.37037 237.5 200.7
933 19.38037 184.60001 200.60001
934 19.39037 222.89999 200.5
935 19.40037 229.8 200.3
936 19.41037 227.2 200.2
937 19.42037 186.8 200.10001
938 19.43037 200.5 200
939 19.44037 214.8 199.89999
940 19.45037 213.3 199.7
941 19.46037 212 199.60001
942 19.47037 201.7 199.5
943 19.48037 207.89999 199.39999
944 19.49037 203.7 199.3
945 19.50037 192.8 199.10001
946 19.51037 179.3 199
947 19.52037 193.8 198.89999
948 19.53037 207.60001 198.8
949 19.54037 155.2 198.7
950 19.55037 169 198.5
951 19.56037 188.8 198.39999
952 19.57037 205.5 198.3
953 19.58037 209 198.2
954 19.59037 191.3 198.10001
955 19.60037 191.39999 197.89999
956 19.61037 188.3 197.8
957 19.62037 205.3 197.7
958 19.63037 217.89999 197.60001
959 19.64037 209.89999 197.5
960 19.65037 184.7 197.3
961 19.66037 232.3 197.2
962 19.67037 200.5 197.10001
963 19.68037 178.2 197
964 19.69037 191.89999 196.89999
965 19.70037 185.8 196.7
966 19.71037 204.3 196.60001
967 19.72037 210.2 196.5
968 19.73037 215.3 196.39999
969 19.74037 186.7 196.3
970 19.75037 197.5 196.10001
971 19.76037 220.39999 196
972 19.77037 190.2 195.89999
973 19.78037 217.3 195.8
974 19.79037 180.7 195.7
975 19.80037 223.8 195.5
976 19.81037 208.10001 195.39999
977 19.82037 209.7 195.3
978 19.83037 216.10001 195.2
979 19.84037 213 195.10001
980 19.85037 221.60001 194.89999
981 19.86037 206.10001 194.8
982 19.87037 237.2 194.7
983 19.88037 196.2 194.60001
984 19.89037 208.39999 194.5
985 19.90037 181.8 194.3
986 19.91037 210.7 194.2
987 19.92037 183.10001 194.10001
988 19.93037 191.3 194
989 19.94037 225.8 193.89999
990 19.95037 184.8 193.7
991 19.96037 196.10001 193.60001
992 19.97037 200.5 193.5
993 19.98037 213.89999 193.39999
994 19.99037 220.39999 193.2
995 20.00037 233.5 193.10001
996 20.01037 213.3 193
997 20.02037 201.39999 192.89999
998 20.03037 242 192.8
999 20.04037 201.60001 192.60001
1000 20.05037 230.60001 192.5
1001 20.06037 252.3 192.39999
1002 20.07037 214.3 192.3
1003 20.08037 217 192.2
1004 20.09037 264.79999 192
1005 20.10037 261.70001 191.89999
1006 20.11037 259.10001 191.8
1007 20.12037 236.2 191.7
1008 20.13037 272.29999 191.60001
1009 20.14037 270.79999 191.39999
1010 20.15037 297.89999 191.3
1011 20.16037 262 191.2
1012 20.17037 254.8 191.10001
1013 20.18037 250.7 191
1014 20.19037 261.70001 190.8
1015 20.20037 227.3 190.7
1016 20.21037 230.39999 190.60001
1017 20.22037 266.10001 190.5
1018 20.23037 213.3 190.39999
1019 20.24037 242.5 190.2
1020 20.25037 205.3 190.10001
1021 20.26037 214 190
1022 20.27037 267.29999 189.89999
1023 20.28037 191.5 189.8
1024 20.29037 229.2 189.60001
1025 20.30037 219 189.5
1026 20.31037 209 189.39999
1027 20.32037 206.10001 189.3
1028 20.33037 188.8 189.2
1029 20.34037 219.7 189
1030 20.35037 207.60001 188.89999
1031 20.36037 188.89999 188.8
1032 20.37037 213.89999 188.7
1033 20.38037 179.8 188.60001
1034 20.39037 210.3 188.39999
1035 20.40037 225.39999 188.3
1036 20.41037 210.8 188.2
1037 20.42037 198.60001 188.10001
1038 20.43037 201.10001 188
1039 20.44037 246.3 187.8
1040 20.45037 249 187.7
1041 20.46037 208.7 187.60001
1042 20.47037 193.89999 187.5
1043 20.48037 211.5 187.39999
1044 20.49037 233.39999 187.2
1045 20.50037 210.60001 187.10001
1046 20.51037 196.10001 187
1047 20.52037 183.39999 186.89999
1048 20.53037 191.89999 186.8
1049 20.54037 202.5 186.60001
1050 20.55037 189.39999 186.5
1051 20.56037 203.2 186.39999
1052 20.57037 210.8 186.3
1053 20.58037 204.5 186.2
1054 20.59037 172 186
1055 20.60037 171.3 185.89999
1056 20.61037 185.5 185.8
1057 20.62037 179.39999 185.7
1058 20.63037 196 185.60001
1059 20.64037 209.8 185.39999
1060 20.65037 188.60001 185.3
1061 20.66037 175.5 185.2
1062 20.67037 222.10001 185.10001
1063 20.68037 216.3 185
1064 20.69037 187 184.8
1065 20.70037 193.8 184.7
1066 20.71037 193.3 184.60001
1067 20.72037 192.39999 184.5
1068 20.73037 183 184.39999
1069 20.74037 174.3 184.2
1070 20.75037 197 184.10001
1071 20.76037 212.10001 184
1072 20.77037 220.89999 224.8
1073 20.78037 231.2 227.3
1074 20.79037 205.3 230
1075 20.80037 185.10001 233
1076 20.81037 221.39999 236.3
1077 20.82037 209.8 239.89999
1078 20.83037 223.10001 244
1079 20.84037 202.7 248.60001
1080 20.85037 205.60001 253.7
1081 20.86037 216.89999 259.5
1082 20.87037 220.60001 266.10001
1083 20.88037 216.39999 273.5
1084 20.89037 197.39999 282.10001
1085 20.90037 269 291.89999
1086 20.91037 267.79999 303.29999
1087 20.92037 229.89999 316.60001
1088 20.93037 264.79999 332.29999
1089 20.94037 252.39999 350.89999
1090 20.95037 247.7 373.10001
1091 20.96037 332.89999 400.10001
1092 20.97037 298.20001 433.29999
1093 20.98037 355.60001 474.60001
1094 20.99037 468.20001 527.20001
1095 21.00037 487.10001 595.70001
1096 21.01037 563.70001 687.40002
1097 21.02037 751.09998 814.70001
1098 21.03037 978.5 998.09998
1099 21.04037 1350.30005 1274.80005
1100 21.05037 1938.69995 1712.69995
1101 21.06037 2803.1001 2432.3999
1102 21.07037 4069.69995 3612
1103 21.08037 5689.5 5418.2998
1104 21.09037 7381.5 7677
1105 21.10037 7882.7002 9047
1106 21.11037 6842.1001 7868.2998
1107 21.12037 5446.3999 5440.5
1108 21.13037 3868.80005 3526.1001
1109 21.14037 2626.1001 2353.1001
1110 21.15037 1920 1674.09998
1111 21.16037 1412.5 1272.90002
1112 21.17037 1110.59998 1019.29999
1113 21.18037 901.5 845.59998
1114 21.19037 769.70001 719.09998
1115 21.20037 545.59998 623.59998
1116 21.21037 536.59998 550.09998
1117 21.22037 461.60001 492.60001
1118 21.23037 403.5 447.10001
1119 21.24037 365.79999 410.60001
1120 21.25037 349.5 380.89999
1121 21.26037 333.89999 356.39999
1122 21.27037 271.60001 336.10001
1123 21.28037 315.29999 319
1124 21.29037 265.39999 304.5
1125 21.30037 245.3 292
1126 21.31037 250.2 281.29999
1127 21.32037 223.89999 272
1128 21.33037 247.89999 263.79999
1129 21.34037 238 256.60001
1130 21.35037 245.89999 250.3
1131 21.36037 230 244.60001
1132 21.37037 219.3 239.5
1133 21.38037 216.5 235
1134 21.39037 188.7 230.89999
1135 21.40037 213.39999 227.2
1136 21.41037 217.89999 223.89999
1137 21.42037 229.7 220.8
1138 21.43037 194.10001 218
1139 21.44037 188.60001 175.8
1140 21.45037 182.10001 175.7
1141 21.46037 189 175.60001
1142 21.47037 197.39999 175.5
1143 21.48037 177.89999 175.3
1144 21.49037 175 175.2
1145 21.50037 174.5 175.10001
1146 21.51037 207.2 175
1147 21.52037 205.39999 174.89999
1148 21.53037 188.8 174.7
1149 21.54037 166.8 174.60001
1150 21.55037 186.89999 174.5
1151 21.56037 173.2 174.39999
1152 21.57037 187.10001 174.3
1153 21.58037 168 174.10001
1154 21.59037 182.8 174
1155 21.60037 192.89999 173.89999
1156 21.61037 196.8 173.8
1157 21.62037 157.5 173.7
1158 21.63037 211.7 173.5
1159 21.64037 189.89999 173.39999
1160 21.65037 178 173.3
1161 21.66037 146.8 173.2
1162 21.67037 182.3 173.10001
1163 21.68037 175.2 172.89999
1164 21.69037 164.89999 172.8
1165 21.70037 175 172.7
1166 21.71037 185 172.60001
1167 21.72037 173.60001 172.5
1168 21.73037 183 172.3
1169 21.74037 179 172.2
1170 21.75037 190.5 172.10001
1171 21.76037 187.10001 172
1172 21.77037 193.2 171.8
1173 21.78037 152.10001 171.7
1174 21.79037 150.8 171.60001
1175 21.80037 180.89999 171.5
1176 21.81037 183.7 171.39999
1177 21.82037 173.60001 171.2
1178 21.83037 169.10001 171.10001
1179 21.84037 167.10001 171
1180 21.85037 160.7 170.89999
1181 21.86037 170.39999 170.8
1182 21.87037 158.7 170.60001
1183 21.88037 188.7 170.5
1184 21.89037 139.5 170.39999
1185 21.90037 147.39999 170.3
1186 21.91037 208.10001 170.2
1187 21.92037 177.2 170
1188 21.93037 187 169.89999
1189 21.94037 155 169.8
1190 21.95037 179.7 169.7
1191 21.96037 154.89999 169.60001
1192 21.97037 184.3 169.39999
1193 21.98037 177.5 169.3
1194 21.99037 174.39999 169.2
1195 22.00037 203.2 169.10001
1196 22.01037 217.89999 169
1197 22.02037 177.60001 168.8
1198 22.03037 170.5 168.7
1199 22.04037 171.3 168.60001
1200 22.05037 171.8 168.5
1201 22.06037 198.8 168.39999
1202 22.07037 165.10001 168.2
1203 22.08037 158.10001 168.10001
1204 22.09037 201.39999 168
1205 22.10037 168.60001 167.89999
1206 22.11037 167.89999 167.8
1207 22.12037 160.60001 167.60001
1208 22.13037 179.89999 167.5
1209 22.14037 182.3 167.39999
1210 22.15037 168.8 167.3
1211 22.16037 143.60001 167.2
1212 22.17037 167.89999 167
1213 22.18037 150.2 166.89999
1214 22.19037 181.8 166.8
1215 22.20037 183.39999 166.7
1216 22.21037 155.7 166.60001
1217 22.22037 172.89999 166.39999
1218 22.23037 148 166.3
1219 22.24037 175.7 166.2
1220 22.25037 147.39999 166.10001
1221 22.26037 170.2 166
1222 22.27037 164.89999 165.8
1223 22.28037 178.3 165.7
1224 22.29037 156.8 165.60001
1225 22.30037 166.10001 165.5
1226 22.31037 162.3 165.39999
1227 22.32037 148.8 165.3
1228 22.33037 178.8 165.3
1229 22.34037 190.89999 165.2
1230 22.35037 181.10001 165.10001
1231 22.36037 167.2 165
1232 22.37037 168.60001 164.89999
1233 22.38037 152.5 164.8
1234 22.39037 162 164.7
1235 22.40037 152.5 164.60001
1236 22.41037 152.10001 164.60001
1237 22.42037 179.89999 164.5
1238 22.43037 161.89999 164.39999
1239 22.44037 161.39999 164.3
1240 22.45037 186.10001 164.2
1241 22.46037 146.8 164.10001
1242 22.47037 186.7 164
1243 22.48037 149.10001 163.89999
1244 22.49037 173.60001 163.8
1245 22.50037 178.10001 163.8
1246 22.51037 175.2 163.7
1247 22.52037 165.7 163.60001
1248 22.53037 180.60001 163.5
1249 22.54037 164.2 163.39999
1250 22.55037 167.10001 163.3
1251 22.56037 185 163.2
1252 22.57037 158.7 163.10001
1253 22.58037 143.2 163.10001
1254 22.59037 188.10001 163
1255 22.60037 165.5 162.89999
1256 22.61037 160.5 162.8
1257 22.62037 126.6 162.7
1258 22.63037 164.7 162.60001
1259 22.64037 165.5 162.5
1260 22.65037 133.2 162.39999
1261 22.66037 172 162.3
1262 22.67037 161.39999 162.3
1263 22.68037 149.5 162.2
1264 22.69037 176.10001 162.10001
1265 22.70037 165.60001 162
1266 22.71037 170.39999 161.89999
1267 22.72037 161.8 161.8
1268 22.73037 158.60001 161.7
1269 22.74037 146.89999 161.60001
1270 22.75037 137.5 161.5
1271 22.76037 194.5 161.5
1272 22.77037 156.10001 161.39999
1273 22.78037 169.39999 161.3
1274 22.79037 176.2 183.89999
1275 22.80037 150.7 185.10001
1276 22.81037 150 186.5
1277 22.82037 185.60001 188
1278 22.83037 170.39999 189.7
1279 22.84037 177.3 191.5
1280 22.85037 159.5 193.5
1281 22.86037 139.8 195.8
1282 22.87037 142.2 198.3
1283 22.88037 174.60001 201.10001
1284 22.89037 183.60001 204.3
1285 22.90037 163.8 207.8
1286 22.91037 169.7 211.89999
1287 22.92037 182.39999 216.5
1288 22.93037 182.39999 221.7
1289 22.94037 183.7 227.8
1290 22.95037 195.3 234.8
1291 22.96037 178.10001 243
1292 22.97037 191.10001 252.60001
1293 22.98037 191.8 263.89999
1294 22.99037 216.60001 277.60001
1295 23.00037 223.2 294
1296 23.01037 255.5 314.20001
1297 23.02037 245.89999 339.20001
1298 23.03037 275.79999 370.89999
1299 23.04037 286.79999 411.89999
1300 23.05037 348.5 466.39999
1301 23.06037 414.29999 541.59998
1302 23.07037 581.09998 649.70001
1303 23.08037 810.09998 812
1304 23.09037 1137.80005 1065.90002
1305 23.10037 1536.80005 1472.80005
1306 23.11037 2320.69995 2116
1307 23.12037 3286.80005 3062.8999
1308 23.13037 4130.8999 4208.3999
1309 23.14037 4633.7002 4925.3999
1310 23.15037 4177.7998 4429
1311 23.16037 3310 3219.8999
1312 23.17037 2312.1001 2181.80005
1313 23.18037 1635 1508
1314 23.19037 1146.40002 1099.80005
1315 23.20037 908.90002 850.09998
1316 23.21037 637.20001 689.5
1317 23.22037 570.90002 579
1318 23.23037 435.29999 498.60001
1319 23.24037 390.10001 438
1320 23.25037 328.5 391.29999
1321 23.26037 309.10001 354.89999
1322 23.27037 273.60001 326.10001
1323 23.28037 249.2 303
1324 23.29037 253.60001 284.29999
1325 23.30037 195.39999 268.89999
1326 23.31037 203.3 256
1327 23.32037 214.39999 245.3
1328 23.33037 198.5 236.10001
1329 23.34037 176.8 228.3
1330 23.35037 188.39999 221.5
1331 23.36037 185 215.60001
1332 23.37037 197.8 210.5
1333 23.38037 195.10001 205.89999
1334 23.39037 171.10001 201.89999
1335 23.40037 171.3 198.39999
1336 23.41037 158.8 195.2
1337 23.42037 166.8 192.3
1338 23.43037 176 189.7
1339 23.44037 175.8 187.39999
1340 23.45037 163.39999 185.3
1341 23.46037 152.7 183.3
1342 23.47037 174.8 181.60001
1343 23.48037 157.2 180
1344 23.49037 197.7 178.5
1345 23.50037 173.60001 177.10001
1346 23.51037 163.7 154.8
1347 23.52037 155.3 154.7
1348 23.53037 167 154.60001
1349 23.54037 162.7 154.60001
1350 23.55037 178.5 154.5
1351 23.56037 188.7 154.39999
1352 23.57037 148.39999 154.3
1353 23.58037 160.2 154.2
1354 23.59037 195.3 154.10001
1355 23.60037 171.60001 154
1356 23.61037 144.60001 153.89999
1357 23.62037 149.39999 153.89999
1358 23.63037 179.3 153.8
1359 23.64037 169 153.7
1360 23.65037 167.60001 153.60001
1361 23.66037 151 153.5
1362 23.67037 149.60001 153.39999
1363 23.68037 181.39999 153.3
1364 23.69037 168.39999 153.2
1365 23.70037 157.7 153.10001
1366 23.71037 142.8 153.10001
1367 23.72037 133.89999 153
1368 23.73037 158.39999 152.89999
1369 23.74037 181.5 152.8
1370 23.75037 164.7 152.7
1371 23.76037 125.9 152.60001
1372 23.77037 164 152.5
1373 23.78037 179.39999 152.39999
1374 23.79037 189.7 152.3
1375 23.80037 174.89999 152.3
1376 23.81037 180.2 152.2
1377 23.82037 193.89999 152.10001
1378 23.83037 191.5 152
1379 23.84037 195.2 151.89999
1380 23.85037 205.7 151.8
1381 23.86037 178.7 151.7
1382 23.87037 186.60001 151.60001
1383 23.88037 180.8 151.60001
1384 23.89037 210.7 151.5
1385 23.90037 168.60001 151.39999
1386 23.91037 216.7 151.3
1387 23.92037 181.2 151.2
1388 23.93037 178.5 151.10001
1389 23.94037 163.2 151
1390 23.95037 164.60001 150.89999
1391 23.96037 179.39999 150.8
1392 23.97037 143.2 150.8
1393 23.98037 143 150.7
1394 23.99037 145.3 150.60001
1395 24.00037 162.8 150.5
1396 24.01037 151.8 150.39999
1397 24.02037 160.8 150.3
1398 24.03037 151.60001 150.2
1399 24.04037 150.7 150.10001
1400 24.05037 141.3 150.10001
1401 24.06037 155.5 150
1402 24.07037 134.8 149.89999
1403 24.08037 142.7 149.8
1404 24.09037 162.10001 149.7
1405 24.10037 178.3 149.60001
1406 24.11037 133.7 149.5
1407 24.12037 156.8 149.39999
1408 24.13037 197.10001 149.3
1409 24.14037 157.2 149.3
1410 24.15037 160.89999 149.2
1411 24.16037 146.89999 149.10001
1412 24.17037 136.60001 149
1413 24.18037 166.39999 148.89999
1414 24.19037 155.7 148.8
1415 24.20037 164.10001 148.7
1416 24.21037 139.10001 148.60001
1417 24.22037 154.60001 148.5
1418 24.23037 144.10001 148.5
1419 24.24037 156.10001 148.39999
1420 24.25037 141.39999 148.3
1421 24.26037 134.8 148.2
1422 24.27037 155.8 148.10001
1423 24.28037 154.60001 148
1424 24.29037 135.60001 147.89999
1425 24.30037 150.5 147.8
1426 24.31037 165.5 147.8
1427 24.32037 136.39999 147.7
1428 24.33037 155 147.60001
1429 24.34037 138.2 147.5
1430 24.35037 159.89999 147.39999
1431 24.36037 176.5 147.3
1432 24.37037 167.39999 147.2
1433 24.38037 175.8 147.10001
1434 24.39037 161 147
1435 24.40037 140 147
1436 24.41037 169.5 146.89999
1437 24.42037 145.60001 146.8
1438 24.43037 159.2 146.7
1439 24.44037 153.3 146.60001
1440 24.45037 145 146.5
1441 24.46037 134.89999 146.39999
1442 24.47037 170.89999 146.3
1443 24.48037 142.7 146.2
1444 24.49037 145 146.2
1445 24.50037 143.8 146.10001
1446 24.51037 160.8 146
1447 24.52037 155.10001 145.89999
1448 24.53037 180.2 145.8
1449 24.54037 146.5 145.7
1450 24.55037 143.39999 145.60001
1451 24.56037 146.60001 145.5
1452 24.57037 156.8 145.5
1453 24.58037 130.60001 145.39999
1454 24.59037 145.10001 145.3
1455 24.60037 148.8 145.2
1456 24.61037 142.5 145.10001
1457 24.62037 131.39999 145
1458 24.63037 150.2 144.89999
1459 24.64037 133.2 144.8
1460 24.65037 154.7 144.7
1461 24.66037 143.60001 144.7
1462 24.67037 146.39999 144.60001
1463 24.68037 168.8 144.5
1464 24.69037 140.89999 144.39999
1465 24.70037 163.89999 144.3
1466 24.71037 137.3 144.2
1467 24.72037 160.39999 144.10001
1468 24.73037 131.7 144
1469 24.74037 138.2 143.89999
1470 24.75037 144.3 143.89999
1471 24.76037 142.2 143.8
1472 24.77037 171.8 143.7
1473 24.78037 139.3 143.60001
1474 24.79037 151.3 143.5
1475 24.80037 135.89999 143.39999
1476 24.81037 145.8 143.3
1477 24.82037 173.89999 143.2
1478 24.83037 150.5 143.2
1479 24.84037 129.2 143.10001
1480 24.85037 134.39999 143
1481 24.86037 163.39999 142.89999
1482 24.87037 139 142.8
1483 24.88037 151.89999 142.7
1484 24.89037 135.89999 142.60001
1485 24.90037 150.3 142.5
1486 24.91037 134.39999 142.39999
1487 24.92037 148.2 142.39999
1488 24.93037 156.39999 142.3
1489 24.94037 159.5 142.2
1490 24.95037 148 142.10001
1491 24.96037 151.7 142
1492 24.97037 140.5 141.89999
1493 24.98037 136.60001 141.8
1494 24.99037 143.7 141.7
1495 25.00037 128.8 141.60001
1496 25.01037 128.89999 141.60001
1497 25.02037 141.89999 141.5
1498 25.03037 137.60001 141.39999
1499 25.04037 138.2 141.3
1500 25.05037 142.2 141.3
1501 25.06037 125.3 141.3
1502 25.07037 151.3 141.3
1503 25.08037 158.10001 141.3
1504 25.09037 158 141.3
1505 25.10037 132.8 141.3
1506 25.11037 137.2 141.3
1507 25.12037 147 141.3
1508 25.13037 147.7 141.3
1509 25.14037 142.7 141.3
1510 25.15037 174.2 141.3
1511 25.16037 137 141.2
1512 25.17037 138.5 141.2
1513 25.18037 130.2 141.2
1514 25.19037 147.2 141.2
1515 25.20037 154.39999 141.2
1516 25.21037 151.3 141.2
1517 25.22037 150.10001 141.2
1518 25.23037 144.2 141.2
1519 25.24037 131.5 141.2
1520 25.25037 119.9 141.2
1521 25.26037 143.10001 141.2
1522 25.27037 139.10001 141.2
1523 25.28037 146.8 141.2
1524 25.29037 141.60001 141.2
1525 25.30037 172.8 141.2
1526 25.31037 171.3 141.2
1527 25.32037 162.39999 141.2
1528 25.33037 154.89999 141.10001
1529 25.34037 109.4 141.10001
1530 25.35037 178 141.10001
1531 25.36037 144.39999 141.10001
1532 25.37037 154.3 141.10001
1533 25.38037 148.89999 141.10001
1534 25.39037 164.8 141.10001
1535 25.40037 157.89999 141.10001
1536 25.41037 129 141.10001
1537 25.42037 164.3 141.10001
1538 25.43037 160.60001 141.10001
1539 25.44037 132.8 141.10001
1540 25.45037 137.8 141.10001
1541 25.46037 130.10001 141.10001
1542 25.47037 156.5 141.10001
1543 25.48037 162.2 141.10001
1544 25.49037 148.89999 141.10001
1545 25.50037 135.8 141
1546 25.51037 129.10001 141
1547 25.52037 144.39999 141
1548 25.53037 146.3 141
1549 25.54037 151.5 141
1550 25.55037 128.5 141
1551 25.56037 173.3 141
1552 25.57037 141.8 141
1553 25.58037 144.39999 141
1554 25.59037 153.7 141
1555 25.60037 147.8 141
1556 25.61037 139.2 141
1557 25.62037 140.89999 141
1558 25.63037 134.2 141
1559 25.64037 141.10001 141
1560 25.65037 155.5 141
1561 25.66037 140.8 141
1562 25.67037 144.8 140.89999
1563 25.68037 153.89999 140.89999
1564 25.69037 159.10001 140.89999
1565 25.70037 137 140.89999
1566 25.71037 153.39999 140.89999
1567 25.72037 132.60001 140.89999
1568 25.73037 125.7 140.89999
1569 25.74037 138.10001 140.89999
1570 25.75037 139 140.89999
1571 25.76037 139.2 140.89999
1572 25.77037 134.60001 140.89999
1573 25.78037 146.39999 140.89999
1574 25.79037 142.39999 140.89999
1575 25.80037 143.3 140.89999
1576 25.81037 150.7 140.89999
1577 25.82037 154.7 140.89999
1578 25.83037 144.5 140.89999
1579 25.84037 160.39999 140.8
1580 25.85037 124.7 140.8
1581 25.86037 148.60001 140.8
1582 25.87037 148.7 140.8
1583 25.88037 137.7 140.8
1584 25.89037 156.60001 140.8
1585 25.90037 131.2 140.8
1586 25.91037 136.7 140.8
1587 25.92037 132.5 140.8
1588 25.93037 149.60001 140.8
1589 25.94037 153.3 140.8
1590 25.95037 110.2 140.8
1591 25.96037 159.7 140.8
1592 25.97037 136.39999 140.8
1593 25.98037 146.10001 140.8
1594 25.99037 161.7 140.8
1595 26.00037 123.5 140.8
1596 26.01037 156.39999 140.7
1597 26.02037 151.2 140.7
1598 26.03037 132.60001 140.7
1599 26.04037 136.5 140.7
1600 26.05037 145.39999 140.7
1601 26.06037 117.1 140.7
1602 26.07037 158.89999 140.7
1603 26.08037 118.4 140.7
1604 26.09037 135.39999 140.7
1605 26.10037 152.7 140.7
1606 26.11037 132.5 140.7
1607 26.12037 144 140.7
1608 26.13037 148.5 140.7
1609 26.14037 116.6 140.7
1610 26.15037 148.2 140.7
1611 26.16037 141.39999 140.7
1612 26.17037 139.39999 140.7
1613 26.18037 146.89999 140.60001
1614 26.19037 137.89999 140.60001
1615 26.20037 135.8 140.60001
1616 26.21037 119.5 140.60001
1617 26.22037 144 140.60001
1618 26.23037 143.7 140.60001
1619 26.24037 133.5 140.60001
1620 26.25037 142.7 140.60001
1621 26.26037 139.3 140.60001
1622 26.27037 142.8 140.60001
1623 26.28037 126.6 140.60001
1624 26.29037 121.6 140.60001
1625 26.30037 143.60001 140.60001
1626 26.31037 124.9 140.60001
1627 26.32037 158.5 140.60001
1628 26.33037 138.7 140.60001
1629 26.34037 139.7 140.60001
1630 26.35037 148.3 140.5
1631 26.36037 144 140.5
1632 26.37037 127.7 140.5
1633 26.38037 173.39999 140.5
1634 26.39037 114.7 146.2
1635 26.40037 126.4 146.5
1636 26.41037 142.89999 146.89999
1637 26.42037 161.8 147.2
1638 26.43037 155 147.60001
1639 26.44037 167.39999 148
1640 26.45037 145.7 148.39999
1641 26.46037 165.5 148.89999
1642 26.47037 167.3 149.39999
1643 26.48037 157.7 150
1644 26.49037 165.5 150.7
1645 26.50037 156.5 151.39999
1646 26.51037 148.10001 152.2
1647 26.52037 170.39999 153.10001
1648 26.53037 168.10001 154.10001
1649 26.54037 158.2 155.2
1650 26.55037 146.8 156.39999
1651 26.56037 148.5 157.8
1652 26.57037 176.39999 159.5
1653 26.58037 164.7 161.3
1654 26.59037 156 163.5
1655 26.60037 165.7 166
1656 26.61037 155.8 168.89999
1657 26.62037 193.5 172.3
1658 26.63037 171.5 176.39999
1659 26.64037 181.2 181.3
1660 26.65037 203 187.2
1661 26.66037 175.8 194.39999
1662 26.67037 206.89999 203.5
1663 26.68037 204.3 215
1664 26.69037 245.5 230.3
1665 26.70037 214.2 251.3
1666 26.71037 276.79999 281.39999
1667 26.72037 302.20001 325.79999
1668 26.73037 389.70001 393.5
1669 26.74037 505.39999 497.29999
1670 26.75037 717.40002 652.5
1671 26.76037 900.09998 869.5
1672 26.77037 1122.59998 1125.40002
1673 26.78037 1198.40002 1308.19995
1674 26.79037 1200.40002 1257.59998
1675 26.80037 987.59998 1011.59998
1676 26.81037 757.09998 754.20001
1677 26.82037 648.70001 567.20001
1678 26.83037 486.79999 445.39999
1679 26.84037 380.10001 367.10001
1680 26.85037 307.70001 315.10001
1681 26.86037 283.29999 279
1682 26.87037 240.7 252.60001
1683 26.88037 215.7 232.60001
1684 26.89037 211.5 217
1685 26.90037 180 204.89999
1686 26.91037 183.3 195.3
1687 26.92037 176.39999 187.60001
1688 26.93037 191.89999 181.5
1689 26.94037 148.10001 176.39999
1690 26.95037 170.2 172.3
1691 26.96037 153.2 168.8
1692 26.97037 168.89999 165.8
1693 26.98037 171.5 163.3
1694 26.99037 158.39999 161.2
1695 27.00037 132.3 159.3
1696 27.01037 145.5 157.60001
1697 27.02037 169.3 156.2
1698 27.03037 190.10001 154.89999
1699 27.04037 142.8 153.8
1700 27.05037 151.89999 152.8
1701 27.06037 126.8 151.89999
1702 27.07037 147.5 151.10001
1703 27.08037 147.5 150.3
1704 27.09037 154.39999 149.7
1705 27.10037 140.10001 149.10001
1706 27.11037 135.2 148.5
1707 27.12037 157.10001 148
1708 27.13037 154.7 147.60001
1709 27.14037 139.89999 147.2
1710 27.15037 129.10001 146.8
1711 27.16037 124.3 146.39999
1712 27.17037 142.89999 146.10001
1713 27.18037 140.10001 145.8
1714 27.19037 137.39999 140.10001
1715 27.20037 118.9 140
1716 27.21037 126.9 140
1717 27.22037 162.3 140
1718 27.23037 141.39999 140
1719 27.24037 112.8 140
1720 27.25037 148.60001 140
1721 27.26037 133.2 140
1722 27.27037 150.60001 140
1723 27.28037 147.3 140
1724 27.29037 159.8 140
1725 27.30037 134 140
1726 27.31037 135 140
1727 27.32037 134.7 140
1728 27.33037 160.10001 140
1729 27.34037 145.10001 140
1730 27.35037 144.2 140
1731 27.36037 136.2 140
1732 27.37037 131.39999 139.89999
1733 27.38037 136.2 139.89999
1734 27.39037 147.3 139.89999
1735 27.40037 147.60001 139.89999
1736 27.41037 138.7 139.89999
1737 27.42037 123 139.89999
1738 27.43037 134.89999 139.89999
1739 27.44037 159.89999 139.89999
1740 27.45037 153.60001 139.89999
1741 27.46037 141.5 139.89999
1742 27.47037 149.10001 139.89999
1743 27.48037 132.10001 139.89999
1744 27.49037 130.7 139.89999
1745 27.50037 145 139.89999
1746 27.51037 137.89999 139.89999
1747 27.52037 150.3 139.89999
1748 27.53037 142.8 139.89999
1749 27.54037 137.89999 139.8
1750 27.55037 131.7 139.8
1751 27.56037 137.7 139.8
1752 27.57037 144.60001 139.8
1753 27.58037 147.60001 139.8
1754 27.59037 138.8 139.8
1755 27.60037 136.8 139.8
1756 27.61037 159.60001 139.8
1757 27.62037 139 139.8
1758 27.63037 148 139.8
1759 27.64037 158.89999 139.89999
1760 27.65037 142.60001 140
1761 27.66037 168.60001 140
1762 27.67037 152.5 140.10001
1763 27.68037 122.1 140.10001
1764 27.69037 157.7 140.2
1765 27.70037 108.5 140.2
1766 27.71037 148.8 140.3
1767 27.72037 136 140.3
1768 27.73037 140 140.39999
1769 27.74037 138.89999 140.39999
1770 27.75037 150.10001 140.5
1771 27.76037 128.2 140.5
1772 27.77037 132.89999 140.60001
1773 27.78037 126.1 140.60001
1774 27.79037 153.5 140.7
1775 27.80037 145.39999 140.8
1776 27.81037 149.5 140.8
1777 27.82037 140.2 140.89999
1778 27.83037 148 140.89999
1779 27.84037 132.10001 141
1780 27.85037 128.39999 141
1781 27.86037 162.60001 141.10001
1782 27.87037 125.5 141.10001
1783 27.88037 159.8 141.2
1784 27.89037 147.5 141.2
1785 27.90037 114.4 141.3
1786 27.91037 128.60001 141.3
1787 27.92037 166.2 141.39999
1788 27.93037 152.89999 141.39999
1789 27.94037 140.5 141.5
1790 27.95037 131.60001 141.60001
1791 27.96037 151.39999 141.60001
1792 27.97037 154.89999 141.7
1793 27.98037 137.3 141.7
1794 27.99037 141.89999 141.8
1795 28.00037 180.7 141.8
1796 28.01037 136.3 141.89999
1797 28.02037 138.8 141.89999
1798 28.03037 154.5 144
1799 28.04037 139.8 144.10001
1800 28.05037 148.89999 144.3
1801 28.06037 168.39999 144.5
1802 28.07037 153.10001 144.60001
1803 28.08037 133.7 144.8
1804 28.09037 164.10001 145
1805 28.10037 151.3 145.2
1806 28.11037 156.10001 145.5
1807 28.12037 133.89999 145.7
1808 28.13037 151.8 146
1809 28.14037 144 146.2
1810 28.15037 148.89999 146.60001
1811 28.16037 128.39999 146.89999
1812 28.17037 145.60001 147.3
1813 28.18037 134.89999 147.7
1814 28.19037 155.5 148.10001
1815 28.20037 125 148.60001
1816 28.21037 144.7 149.10001
1817 28.22037 145.2 149.7
1818 28.23037 157 150.39999
1819 28.24037 151.5 151.2
1820 28.25037 135.39999 152.10001
1821 28.26037 170 153.10001
1822 28.27037 158.3 154.3
1823 28.28037 139 155.7
1824 28.29037 152.8 157.39999
1825 28.30037 170.89999 159.3
1826 28.31037 131 161.7
1827 28.32037 151.60001 164.5
1828 28.33037 151.7 168.10001
1829 28.34037 159.5 172.7
1830 28.35037 152.2 178.8
1831 28.36037 223.7 187.3
1832 28.37037 185.5 199.5
1833 28.38037 244.3 217.60001
1834 28.39037 238.39999 244.8
1835 28.40037 241.5 285.39999
1836 28.41037 347.10001 344
1837 28.42037 440.79999 421.5
1838 28.43037 500.70001 504.20001
1839 28.44037 591.20001 549.5
1840 28.45037 577.59998 516.20001
1841 28.46037 417.20001 431.39999
1842 28.47037 360.5 349.29999
1843 28.48037 310.60001 290
1844 28.49037 262.10001 250.8
1845 28.50037 195.89999 224.89999
1846 28.51037 185.3 207.39999
1847 28.52037 205.7 194.89999
1848 28.53037 178.3 185.60001
1849 28.54037 195.89999 178.60001
1850 28.55037 161.89999 173
1851 28.56037 169.39999 168.7
1852 28.57037 166 165.2
1853 28.58037 192.60001 162.5
1854 28.59037 161.7 160.2
1855 28.60037 186.8 158.5
1856 28.61037 155.8 157
1857 28.62037 179.60001 155.8
1858 28.63037 161.7 154.7
1859 28.64037 158.89999 153.89999
1860 28.65037 172.10001 153.10001
1861 28.66037 178.10001 152.5
1862 28.67037 176.60001 151.89999
1863 28.68037 186.7 151.39999
1864 28.69037 178 151
1865 28.70037 170.7 150.7
1866 28.71037 176.39999 150.3
1867 28.72037 188.8 150.10001
1868 28.73037 182.8 149.8
1869 28.74037 196.2 149.60001
1870 28.75037 193.7 149.39999
1871 28.76037 206.39999 149.2
1872 28.77037 187.10001 149.10001
1873 28.78037 165.7 149
1874 28.79037 179.3 148.8
1875 28.80037 210.2 148.7
1876 28.81037 206.7 148.7
1877 28.82037 175.3 148.60001
1878 28.83037 171.2 148.5
1879 28.84037 184.5 148.5
1880 28.85037 206 148.39999
1881 28.86037 209.8 148.39999
1882 28.87037 227.3 146.5
1883 28.88037 192 146.5
1884 28.89037 220.10001 146.60001
1885 28.90037 191.39999 146.60001
1886 28.91037 198.60001 146.7
1887 28.92037 206 146.7
1888 28.93037 202.8 146.8
1889 28.94037 180 146.8
1890 28.95037 208.3 146.89999
1891 28.96037 179 146.89999
1892 28.97037 187.5 147
1893 28.98037 223.7 147
1894 28.99037 162.7 147.10001
1895 29.00037 194.5 147.10001
1896 29.01037 177 147.2
1897 29.02037 183.5 147.2
1898 29.03037 171.39999 147.3
1899 29.04037 174.5 147.39999
1900 29.05037 209.2 147.39999
1901 29.06037 188.60001 147.5
1902 29.07037 213.39999 147.5
1903 29.08037 171.89999 147.60001
1904 29.09037 201.39999 147.60001
1905 29.10037 167.8 147.7
1906 29.11037 188.89999 147.7
1907 29.12037 200.39999 147.8
1908 29.13037 179 147.8
1909 29.14037 177.10001 147.89999
1910 29.15037 173.5 147.89999
1911 29.16037 145.5 148
1912 29.17037 170.10001 148
1913 29.18037 164.39999 148.10001
1914 29.19037 151.3 148.2
1915 29.20037 153 148.2
1916 29.21037 181.39999 148.3
1917 29.22037 158.10001 148.3
1918 29.23037 176.39999 148.39999
1919 29.24037 181.89999 148.39999
1920 29.25037 166.89999 148.5
1921 29.26037 171.7 148.5
1922 29.27037 179.7 148.60001
1923 29.28037 178.2 148.60001
1924 29.29037 177.89999 148.7
1925 29.30037 165.5 148.7
1926 29.31037 150.5 148.8
1927 29.32037 180.3 148.8
1928 29.33037 181.2 148.89999
1929 29.34037 171.3 149
1930 29.35037 183.2 149
1931 29.36037 173.89999 149.10001
1932 29.37037 163.3 149.10001
1933 29.38037 150.5 149.2
1934 29.39037 183.2 149.2
1935 29.40037 158.3 149.3
1936 29.41037 157.2 149.3
1937 29.42037 174.89999 149.39999
1938 29.43037 149.39999 149.39999
1939 29.44037 161.5 149.5
1940 29.45037 163.5 149.5
1941 29.46037 176.10001 149.60001
1942 29.47037 151.8 149.60001
1943 29.48037 168.5 149.7
1944 29.49037 182 149.8
1945 29.50037 178.3 149.8
1946 29.51037 198.8 149.89999
1947 29.52037 205 149.89999
1948 29.53037 212.10001 150
1949 29.54037 183.5 150
1950 29.55037 169.10001 150.10001
1951 29.56037 178.3 150.10001
1952 29.57037 183 150.2
1953 29.58037 212.10001 194.2
1954 29.59037 175.89999 196.3
1955 29.60037 186.10001 198.60001
1956 29.61037 203.7 201
1957 29.62037 187.39999 203.60001
1958 29.63037 158.2 206.39999
1959 29.64037 174.3 209.5
1960 29.65037 220.7 212.8
1961 29.66037 194.5 216.3
1962 29.67037 195.5 220.2
1963 29.68037 203.5 224.39999
1964 29.69037 192.7 229
1965 29.70037 204.2 234
1966 29.71037 202.3 239.5
1967 29.72037 197 245.5
1968 29.73037 217.5 252.2
1969 29.74037 203.7 259.60001
1970 29.75037 248.8 267.79999
1971 29.76037 243.39999 277
1972 29.77037 192.10001 287.29999
1973 29.78037 216.3 298.79999
1974 29.79037 274.70001 311.89999
1975 29.80037 261.89999 326.79999
1976 29.81037 286.79999 343.79999
1977 29.82037 338.5 363.39999
1978 29.83037 333.60001 386
1979 29.84037 382.79999 412.20001
1980 29.85037 359.39999 443
1981 29.86037 467.29999 479.10001
1982 29.87037 485.39999 522
1983 29.88037 554.5 573.40002
1984 29.89037 611.5 635.79999
1985 29.90037 737 713.20001
1986 29.91037 883.90002 812.20001
1987 29.92037 1119.69995 943.40002
1988 29.93037 1265.69995 1123.59998
1989 29.94037 1638.69995 1380.40002
1990 29.95037 2123.6001 1755.80005
1991 29.96037 2736.80005 2312.19995
1992 29.97037 3552.1001 3133.1001
1993 29.98037 4694.3999 4309.8999
1994 29.99037 6046.8999 5887.7002
1995 30.00037 7152.6001 7699.2002
1996 30.01037 7856.5 9066.09961
1997 30.02037 7593.6001 8986.2002
1998 30.03037 6691 7451.3999
1999 30.04037 5626.5 5560.2998
2000 30.05037 4498.2002 4045.3999
2001 30.06037 3410.1001 2998.8999
2002 30.07037 2686.1001 2299
2003 30.08037 2141.19995 1822.90002
2004 30.09037 1751.40002 1486.30005
2005 30.10037 1473.40002 1237.80005
2006 30.11037 1206.40002 1047.5
2007 30.12037 1046.59998 898.29999
2008 30.13037 931.5 780.09998
2009 30.14037 804.29999 685.90002
2010 30.15037 762.40002 610.5
2011 30.16037 640.70001 549.70001
2012 30.17037 578.40002 500.39999
2013 30.18037 490.10001 459.89999
2014 30.19037 518 426.29999
2015 30.20037 435.79999 397.89999
2016 30.21037 483.20001 373.89999
2017 30.22037 436.70001 353.20001
2018 30.23037 433.89999 335.39999
2019 30.24037 380.89999 319.79999
2020 30.25037 393.10001 306.20001
2021 30.26037 336.5 294.10001
2022 30.27037 343.79999 283.5
2023 30.28037 338 274
2024 30.29037 326.10001 265.5
2025 30.30037 338.10001 258
2026 30.31037 320 251.10001
2027 30.32037 306.10001 244.89999
2028 30.33037 301.20001 239.3
2029 30.34037 261.20001 234.3
2030 30.35037 262.89999 229.60001
2031 30.36037 253.8 225.39999
2032 30.37037 245.7 221.5
2033 30.38037 263.79999 217.89999
2034 30.39037 250 214.7
2035 30.40037 268.10001 211.60001
2036 30.41037 251.8 208.89999
2037 30.42037 272.70001 206.3
2038 30.43037 216 203.89999
2039 30.44037 206.8 201.60001
2040 30.45037 227.8 199.60001
2041 30.46037 199.8 154.89999
2042 30.47037 244.5 155
2043 30.48037 246.3 155
2044 30.49037 215.7 155.10001
2045 30.50037 208.5 155.10001
2046 30.51037 204.5 155.2
2047 30.52037 171.10001 155.2
2048 30.53037 186.2 155.3
2049 30.54037 198.8 155.3
2050 30.55037 207.60001 155.39999
2051 30.56037 195 155.39999
2052 30.57037 216.5 155.5
2053 30.58037 182.5 155.60001
2054 30.59037 194.39999 155.60001
2055 30.60037 205.39999 155.7
2056 30.61037 212.39999 155.7
2057 30.62037 195.10001 155.8
2058 30.63037 179.60001 155.8
2059 30.64037 178.89999 155.89999
2060 30.65037 177.2 155.89999
2061 30.66037 196.8 156
2062 30.67037 197.2 156
2063 30.68037 182.2 156.10001
2064 30.69037 182.60001 156.10001
2065 30.70037 165.39999 156.2
2066 30.71037 191.89999 156.2
2067 30.72037 185.89999 156.3
2068 30.73037 142.8 156.39999
2069 30.74037 170.5 156.39999
2070 30.75037 166.5 156.5
2071 30.76037 182.39999 156.5
2072 30.77037 173.8 156.60001
2073 30.78037 157.60001 156.60001
2074 30.79037 166.60001 156.7
2075 30.80037 161.60001 156.7
2076 30.81037 159.2 156.8
2077 30.82037 133 156.8
2078 30.83037 182.39999 156.89999
2079 30.84037 172.60001 156.89999
2080 30.85037 169.3 157
2081 30.86037 175.60001 157
2082 30.87037 166.10001 157.10001
2083 30.88037 170.89999 157.2
2084 30.89037 172.8 157.2
2085 30.90037 195 157.3
2086 30.91037 168.3 157.3
2087 30.92037 164 157.39999
2088 30.93037 176.5 157.39999
2089 30.94037 164.39999 157.5
2090 30.95037 166.60001 157.5
2091 30.96037 175.10001 157.60001
2092 30.97037 181.39999 157.60001
2093 30.98037 183 157.7
2094 30.99037 172.8 157.7
2095 31.00037 162.89999 157.8
2096 31.01037 146.7 157.8
2097 31.02037 159.7 157.89999
2098 31.03037 168.7 158
2099 31.04037 177.10001 158
2100 31.05037 172.89999 158.10001
2101 31.06037 176.7 163
2102 31.07037 152.10001 163.2
2103 31.08037 168.39999 163.5
2104 31.09037 154.5 163.7
2105 31.10037 179 164
2106 31.11037 169.89999 164.3
2107 31.12037 139 164.60001
2108 31.13037 150.89999 164.89999
2109 31.14037 174.2 165.3
2110 31.15037 167.89999 165.60001
2111 31.16037 149.7 166.10001
2112 31.17037 175.89999 166.5
2113 31.18037 181.8 167
2114 31.19037 177.5 167.60001
2115 31.20037 168.60001 168.2
2116 31.21037 164 168.8
2117 31.22037 185.5 169.60001
2118 31.23037 177.5 170.39999
2119 31.24037 156.8 171.2
2120 31.25037 165.3 172.2
2121 31.26037 165.3 173.3
2122 31.27037 177.7 174.60001
2123 31.28037 175.89999 176
2124 31.29037 179.3 177.5
2125 31.30037 176.89999 179.3
2126 31.31037 168.5 181.3
2127 31.32037 161.3 183.7
2128 31.33037 176 186.39999
2129 31.34037 200.8 189.5
2130 31.35037 203.2 193.10001
2131 31.36037 186.60001 197.39999
2132 31.37037 192.10001 202.39999
2133 31.38037 204.39999 208.39999
2134 31.39037 218.7 215.60001
2135 31.40037 229.2 224.5
2136 31.41037 219.2 235.89999
2137 31.42037 281.20001 251
2138 31.43037 309.5 271.60001
2139 31.44037 334.29999 300.79999
2140 31.45037 373.70001 343
2141 31.46037 434.20001 404.79999
2142 31.47037 565.29999 494.79999
2143 31.48037 701.90002 622.09998
2144 31.49037 858.20001 792.09998
2145 31.50037 1039 990.79999
2146 31.51037 1126.90002 1157.30005
2147 31.52037 1100.69995 1186.80005
2148 31.53037 1072.5 1047.30005
2149 31.54037 860.59998 838.59998
2150 31.55037 744.40002 656.20001
2151 31.56037 600.09998 524.70001
2152 31.57037 541.40002 435.20001
2153 31.58037 433.29999 373.79999
2154 31.59037 367 330.39999
2155 31.60037 295.20001 298.29999
2156 31.61037 309.60001 273.79999
2157 31.62037 262.79999 254.5
2158 31.63037 244.89999 239.10001
2159 31.64037 238.60001 226.7
2160 31.65037 230.39999 216.8
2161 31.66037 224.8 208.8
2162 31.67037 224.60001 202.3
2163 31.68037 227.5 197
2164 31.69037 188 192.5
2165 31.70037 194.3 188.89999
2166 31.71037 198.39999 185.7
2167 31.72037 177.3 183.10001
2168 31.73037 193.5 180.8
2169 31.74037 177 178.7
2170 31.75037 173.7 177
2171 31.76037 172.5 175.39999
2172 31.77037 174.3 174.10001
2173 31.78037 169.89999 172.8
2174 31.79037 183.2 171.8
2175 31.80037 159.10001 170.8
2176 31.81037 148.2 169.89999
2177 31.82037 166.39999 169.10001
2178 31.83037 199.39999 168.39999
2179 31.84037 174.2 167.7
2180 31.85037 142.8 167.10001
2181 31.86037 147.8 166.60001
2182 31.87037 152.2 166.10001
2183 31.88037 167 165.60001
2184 31.89037 178 165.2
2185 31.90037 160.10001 164.8
2186 31.91037 149.39999 164.39999
2187 31.92037 167.8 164.10001
2188 31.93037 182.8 163.7
2189 31.94037 149.39999 163.39999
2190 31.95037 170.2 163.2
2191 31.96037 173.7 162.89999
2192 31.97037 190.3 162.7
2193 31.98037 156.10001 157.5
2194 31.99037 158.8 157.5
2195 32.00037 134.10001 157.5
2196 32.01037 163 157.5
2197 32.02037 171 157.5
2198 32.03037 191.8 157.5
2199 32.04037 192.8 157.5
2200 32.05037 168 157.5
2201 32.06037 193.10001 157.5
2202 32.07037 193.7 157.5
2203 32.08037 182.89999 157.5
2204 32.09037 203 157.5
2205 32.10037 208.60001 157.5
2206 32.11037 204.7 157.5
2207 32.12037 190.60001 157.39999
2208 32.13037 201.60001 157.39999
2209 32.14037 194.8 157.39999
2210 32.15037 187 157.39999
2211 32.16037 206.89999 157.39999
2212 32.17037 165.7 157.39999
2213 32.18037 194.10001 157.39999
2214 32.19037 191 157.39999
2215 32.20037 180.89999 157.39999
2216 32.21037 181.5 157.39999
2217 32.22037 198.2 157.39999
2218 32.23037 180.3 157.39999
2219 32.24037 185.3 157.39999
2220 32.25037 167.8 157.39999
2221 32.26037 176.7 157.39999
2222 32.27037 161.8 157.39999
2223 32.28037 160.3 157.39999
2224 32.29037 172.2 157.39999
2225 32.30037 172.8 157.3
2226 32.31037 155.89999 157.3
2227 32.32037 168.7 157.3
2228 32.33037 186.7 157.3
2229 32.34037 168.7 157.3
2230 32.35037 164.89999 157.3
2231 32.36037 170.89999 157.3
2232 32.37037 193.39999 157.3
2233 32.38037 176.60001 157.3
2234 32.39037 155.8 157.3
2235 32.40037 214.60001 157.3
2236 32.41037 174.2 157.3
2237 32.42037 162.8 157.3
2238 32.43037 191.2 157.3
2239 32.44037 209.2 157.3
2240 32.45037 189.7 157.3
2241 32.46037 196.60001 157.3
2242 32.47037 153.8 157.3
2243 32.48037 159.7 157.2
2244 32.49037 159.89999 167.39999
2245 32.50037 169.8 167.8
2246 32.51037 179.10001 168.3
2247 32.52037 182.8 168.8
2248 32.53037 181.89999 169.3
2249 32.54037 191.8 169.89999
2250 32.55037 167.89999 170.5
2251 32.56037 148.8 171.2
2252 32.57037 137.60001 171.89999
2253 32.58037 158.5 172.60001
2254 32.59037 166.10001 173.5
2255 32.60037 159.2 174.39999
2256 32.61037 200.3 175.39999
2257 32.62037 161.3 176.39999
2258 32.63037 160.10001 177.60001
2259 32.64037 163.2 178.89999
2260 32.65037 182 180.3
2261 32.66037 148 181.8
2262 32.67037 189.8 183.5
2263 32.68037 183.3 185.39999
2264 32.69037 170.7 187.5
2265 32.70037 171.5 189.89999
2266 32.71037 191.2 192.5
2267 32.72037 183.3 195.39999
2268 32.73037 185.60001 198.7
2269 32.74037 172.5 202.5
2270 32.75037 202.8 206.8
2271 32.76037 223.5 211.7
2272 32.77037 178.60001 217.39999
2273 32.78037 204.8 223.89999
2274 32.79037 193 231.5
2275 32.80037 209.89999 240.3
2276 32.81037 203 250.7
2277 32.82037 222.10001 263
2278 32.83037 230.5 277.89999
2279 32.84037 259.60001 296.29999
2280 32.85037 275.70001 319.89999
2281 32.86037 297 351.10001
2282 32.87037 380.70001 394
2283 32.88037 413.20001 454.60001
2284 32.89037 518.09998 541.59998
2285 32.90037 655.40002 667.5
2286 32.91037 912.5 847.90002
2287 32.92037 1211.80005 1098.90002
2288 32.93037 1612.09998 1428
2289 32.94037 2041.19995 1806.80005
2290 32.95037 2363.19995 2123.8999
2291 32.96037 2413.5 2192.19995
2292 32.97037 2082 1945.30005
2293 32.98037 1726.19995 1551.80005
2294 32.99037 1324 1193.19995
2295 33.00037 1030.09998 927.90002
2296 33.01037 783.90002 744.09998
2297 33.02037 603.29999 616.70001
2298 33.03037 501.10001 525.90002
2299 33.04037 386.5 458.5
2300 33.05037 384.89999 406.70001
2301 33.06037 346.20001 365.79999
2302 33.07037 300 332.79999
2303 33.08037 235.5 306.20001
2304 33.09037 264.89999 284.70001
2305 33.10037 220.10001 267.29999
2306 33.11037 258.79999 253.10001
2307 33.12037 250.5 241.5
2308 33.13037 219.2 231.89999
2309 33.14037 244.7 223.89999
2310 33.15037 213.3 217.10001
2311 33.16037 229.10001 211.39999
2312 33.17037 213.89999 206.39999
2313 33.18037 217.8 202.10001
2314 33.19037 204.8 198.3
2315 33.20037 182.5 195
2316 33.21037 182.5 192.10001
2317 33.22037 201.7 189.39999
2318 33.23037 196.10001 187.10001
2319 33.24037 216.10001 185
2320 33.25037 193.60001 183.10001
2321 33.26037 169 181.39999
2322 33.27037 196.3 179.89999
2323 33.28037 203.10001 178.5
2324 33.29037 184 177.2
2325 33.30037 175.89999 176
2326 33.31037 175.8 174.89999
2327 33.32037 196.39999 173.89999
2328 33.33037 162.10001 173
2329 33.34037 182.5 172.2
2330 33.35037 153.5 171.39999
2331 33.36037 167.2 170.7
2332 33.37037 176.2 170
2333 33.38037 179.2 169.39999
2334 33.39037 158.8 168.8
2335 33.40037 174.89999 168.2
2336 33.41037 164 167.7
2337 33.42037 169.39999 167.3
2338 33.43037 170.7 166.8
2339 33.44037 163.5 156.7
2340 33.45037 158.7 156.7
2341 33.46037 171.2 156.7
2342 33.47037 161.7 156.7
2343 33.48037 167.89999 156.7
2344 33.49037 186.89999 156.7
2345 33.50037 149 156.7
2346 33.51037 161.5 156.7
2347 33.52037 158.3 156.7
2348 33.53037 161.7 156.7
2349 33.54037 163.10001 156.60001
2350 33.55037 160 156.60001
2351 33.56037 159.8 156.60001
2352 33.57037 162.7 156.60001
2353 33.58037 158.3 156.60001
2354 33.59037 137.3 156.60001
2355 33.60037 167.60001 156.60001
2356 33.61037 175.60001 156.60001
2357 33.62037 172.10001 156.60001
2358 33.63037 150.2 156.60001
2359 33.64037 158 156.60001
2360 33.65037 164.8 156.60001
2361 33.66037 151.3 156.60001
2362 33.67037 175.10001 156.60001
2363 33.68037 145.89999 156.60001
2364 33.69037 151.60001 156.60001
2365 33.70037 175.89999 156.60001
2366 33.71037 160 156.5
2367 33.72037 158.60001 156.5
2368 33.73037 147.5 156.5
2369 33.74037 155.5 156.5
2370 33.75037 158.2 156.3
2371 33.76037 152.3 156.2
2372 33.77037 177.5 156
2373 33.78037 168.10001 155.89999
2374 33.79037 171.10001 155.7
2375 33.80037 162.5 155.5
2376 33.81037 169.60001 155.39999
2377 33.82037 135.5 155.2
2378 33.83037 168.89999 155.10001
2379 33.84037 156.8 154.89999
2380 33.85037 170.7 154.7
2381 33.86037 158 194.60001
2382 33.87037 157.60001 196.10001
2383 33.88037 143.7 197.7
2384 33.89037 150.2 199.5
2385 33.90037 161.5 201.3
2386 33.91037 191.39999 203.39999
2387 33.92037 142.5 205.5
2388 33.93037 172.10001 207.89999
2389 33.94037 177.5 210.39999
2390 33.95037 167.5 213.2
2391 33.96037 160 216.10001
2392 33.97037 167.2 219.3
2393 33.98037 159 222.8
2394 33.99037 161.5 226.60001
2395 34.00037 171.8 230.7
2396 34.01037 163.2 235.3
2397 34.02037 148.5 240.2
2398 34.03037 176.8 245.60001
2399 34.04037 190 251.60001
2400 34.05037 190.2 258.20001
2401 34.06037 195.10001 265.5
2402 34.07037 175.89999 273.60001
2403 34.08037 232.10001 282.70001
2404 34.09037 170.7 292.70001
2405 34.10037 215.3 304.10001
2406 34.11037 228.8 316.89999
2407 34.12037 218.89999 331.29999
2408 34.13037 253.10001 347.70001
2409 34.14037 278.5 366.5
2410 34.15037 291.10001 387.89999
2411 34.16037 279.60001 412.60001
2412 34.17037 310 441
2413 34.18037 377.39999 473.79999
2414 34.19037 381.20001 512.09998
2415 34.20037 513.79999 557.09998
2416 34.21037 541 610.79999
2417 34.22037 560.40002 676.29999
2418 34.23037 688.5 758.79999
2419 34.24037 898.40002 866.29999
2420 34.25037 1079.30005 1011.20001
2421 34.26037 1367.40002 1212.30005
2422 34.27037 1562.5 1497.40002
2423 34.28037 2207.19995 1905.09998
2424 34.29037 2836.5 2486.5
2425 34.30037 3757.6001 3299.8999
2426 34.31037 5037.6001 4394.3999
2427 34.32037 6183.3999 5753.8999
2428 34.33037 7350.2002 7172.5
2429 34.34037 7807.7002 8108.7002
2430 34.35037 7537.7998 7944.5
2431 34.36037 6678.2002 6747.7998
2432 34.37037 5520.6001 5243.2998
2433 34.38037 4407.3999 3964.8999
2434 34.39037 3388 3032.69995
2435 34.40037 2708 2381.19995
2436 34.41037 2119.6001 1922.19995
2437 34.42037 1706 1588.30005
2438 34.43037 1339.09998 1335.90002
2439 34.44037 1126 1138.5
2440 34.45037 991.59998 980.29999
2441 34.46037 820.70001 851.90002
2442 34.47037 699.09998 747.20001
2443 34.48037 573.79999 661.90002
2444 34.49037 542.70001 592.20001
2445 34.50037 482 535.40002
2446 34.51037 437.29999 488.70001
2447 34.52037 390 450
2448 34.53037 374.29999 417.60001
2449 34.54037 355 390.29999
2450 34.55037 317.39999 366.89999
2451 34.56037 311.29999 346.70001
2452 34.57037 245.60001 329.10001
2453 34.58037 281 313.70001
2454 34.59037 227.8 300.10001
2455 34.60037 244.60001 288
2456 34.61037 232.2 277.20001
2457 34.62037 209.7 267.60001
2458 34.63037 192.60001 258.89999
2459 34.64037 212 251
2460 34.65037 199 243.89999
2461 34.66037 163.89999 237.39999
2462 34.67037 191.3 231.5
2463 34.68037 211.10001 226.10001
2464 34.69037 189.8 221.10001
2465 34.70037 179.10001 216.60001
2466 34.71037 174.5 212.39999
2467 34.72037 176.8 208.5
2468 34.73037 167.60001 204.89999
2469 34.74037 163.2 201.5
2470 34.75037 174.3 198.39999
2471 34.76037 184.3 195.5
2472 34.77037 188.5 192.8
2473 34.78037 155.2 190.2
2474 34.79037 187.39999 187.8
2475 34.80037 171.39999 185.60001
2476 34.81037 171.8 183.5
2477 34.82037 171.89999 181.5
2478 34.83037 150.3 179.60001
2479 34.84037 183.39999 177.8
2480 34.85037 162.89999 138.8
2481 34.86037 151.10001 138.7
2482 34.87037 157.5 138.5
2483 34.88037 179.3 138.3
2484 34.89037 186.7 138.2
2485 34.90037 162.60001 138
2486 34.91037 168.60001 137.89999
2487 34.92037 188.3 137.7
2488 34.93037 157 137.60001
2489 34.94037 148.8 137.39999
2490 34.95037 159.7 137.2
2491 34.96037 176.2 137.10001
2492 34.97037 145.10001 136.89999
2493 34.98037 183.7 136.8
2494 34.99037 157.60001 136.60001
2495 35.00037 163.8 136.39999
2496 35.01037 172.3 136.3
2497 35.02037 176.5 136.10001
2498 35.03037 157 136
2499 35.04037 167.3 135.8
2500 35.05037 172.10001 135.60001
2501 35.06037 149.10001 135.5
2502 35.07037 192.3 135.3
2503 35.08037 157 135.2
2504 35.09037 148.8 135
2505 35.10037 144.7 134.8
2506 35.11037 170.39999 134.7
2507 35.12037 152.7 134.5
2508 35.13037 169 134.39999
2509 35.14037 165.3 134.2
2510 35.15037 145.5 134.10001
2511 35.16037 157.39999 133.89999
2512 35.17037 154.5 133.7
2513 35.18037 145.2 160.89999
2514 35.19037 151.3 161.8
2515 35.20037 140.8 162.8
2516 35.21037 163.39999 163.89999
2517 35.22037 133.60001 165.10001
2518 35.23037 148.39999 166.3
2519 35.24037 151.2 167.7
2520 35.25037 168.7 169.10001
2521 35.26037 151.3 170.7
2522 35.27037 168.39999 172.39999
2523 35.28037 160.89999 174.2
2524 35.29037 134.10001 176.2
2525 35.30037 133.8 178.39999
2526 35.31037 168.60001 180.7
2527 35.32037 154.10001 183.3
2528 35.33037 155.89999 186
2529 35.34037 165.2 189
2530 35.35037 118.7 192.39999
2531 35.36037 172 196
2532 35.37037 165.3 200
2533 35.38037 147.60001 204.39999
2534 35.39037 164 209.2
2535 35.40037 174.3 214.60001
2536 35.41037 150.2 220.5
2537 35.42037 158.60001 227.2
2538 35.43037 153.8 234.60001
2539 35.44037 198.3 243
2540 35.45037 172.8 252.39999
2541 35.46037 173.8 263.10001
2542 35.47037 182.89999 275.20001
2543 35.48037 204.60001 289
2544 35.49037 230.5 304.70001
2545 35.50037 215.39999 322.79999
2546 35.51037 242.3 343.5
2547 35.52037 232.7 367.39999
2548 35.53037 310.5 395.10001
2549 35.54037 321.29999 427.79999
2550 35.55037 364 466.89999
2551 35.56037 453.70001 515
2552 35.57037 519 576
2553 35.58037 627.90002 656.20001
2554 35.59037 755.09998 764.90002
2555 35.60037 967.5 916.09998
2556 35.61037 1158.5 1129.59998
2557 35.62037 1571.19995 1432.09998
2558 35.63037 2073.1001 1857.5
2559 35.64037 2741.8999 2442.1001
2560 35.65037 3562.30005 3211.6001
2561 35.66037 4514.7998 4139.3999
2562 35.67037 5175.8999 5065.2998
2563 35.68037 5570.7998 5623.7002
2564 35.69037 5231 5448.6001
2565 35.70037 4614.3999 4629.6001
2566 35.71037 3790 3629.6001
2567 35.72037 3097.5 2778.1001
2568 35.73037 2425 2150.80005
2569 35.74037 1900.90002 1707.40002
2570 35.75037 1521.09998 1391.69995
2571 35.76037 1194.09998 1160
2572 35.77037 987.59998 983.29999
2573 35.78037 788.90002 844.20001
2574 35.79037 727.09998 731.79999
2575 35.80037 579.70001 639.90002
2576 35.81037 550 564.29999
2577 35.82037 437.5 502.29999
2578 35.83037 423.39999 451.39999
2579 35.84037 327.10001 409.60001
2580 35.85037 330.10001 375.29999
2581 35.86037 291.79999 346.79999
2582 35.87037 267.39999 323
2583 35.88037 269.39999 302.89999
2584 35.89037 239.60001 285.70001
2585 35.90037 231.3 270.89999
2586 35.91037 243.89999 258
2587 35.92037 169.5 246.7
2588 35.93037 205.5 236.7
2589 35.94037 189.8 227.89999
2590 35.95037 191.2 219.89999
2591 35.96037 180.2 212.8
2592 35.97037 173.89999 206.5
2593 35.98037 183.60001 200.7
2594 35.99037 162 195.39999
2595 36.00037 156.60001 190.60001
2596 36.01037 161.89999 186.3
2597 36.02037 135.60001 182.3
2598 36.03037 156.3 178.60001
2599 36.04037 168.7 175.2
2600 36.05037 164.10001 172.10001
2601 36.06037 166.10001 169.2
2602 36.07037 146.2 166.5
2603 36.08037 138.39999 164
2604 36.09037 148.5 161.7
2605 36.10037 142.7 159.5
2606 36.11037 124.1 157.5
2607 36.12037 111 155.60001
2608 36.13037 131.7 153.8
2609 36.14037 124.5 152.10001
2610 36.15037 128 150.5
2611 36.16037 117 149
2612 36.17037 143.8 147.60001
2613 36.18037 119 146.2
2614 36.19037 120.2 145
2615 36.20037 124 117.3
2616 36.21037 109.9 117.2
2617 36.22037 141.39999 117
2618 36.23037 127 116.9
2619 36.24037 152.2 116.7
2620 36.25037 111.4 116.5
2621 36.26037 137.8 116.4
2622 36.27037 109.4 116.2
2623 36.28037 117.9 116.1
2624 36.29037 150.8 115.9
2625 36.30037 118.7 115.8
2626 36.31037 107.1 115.6
2627 36.32037 116.7 115.4
2628 36.33037 137.7 115.3
2629 36.34037 127.4 115.1
2630 36.35037 124.5 115
2631 36.36037 151.5 114.8
2632 36.37037 107.8 114.6
2633 36.38037 110.5 114.5
2634 36.39037 126.2 114.3
2635 36.40037 111.3 114.2
2636 36.41037 143.39999 114
2637 36.42037 127.8 113.8
2638 36.43037 125.2 113.7
2639 36.44037 126.8 113.5
2640 36.45037 108.8 113.4
2641 36.46037 107.9 113.2
2642 36.47037 104.9 113
2643 36.48037 115.9 112.9
2644 36.49037 103.9 112.7
2645 36.50037 127.3 112.6
2646 36.51037 120.3 112.4
2647 36.52037 134.39999 112.3
2648 36.53037 126.7 112.1
2649 36.54037 125.7 111.9
2650 36.55037 105.1 111.8
2651 36.56037 123.1 111.6
2652 36.57037 144.7 111.5
2653 36.58037 108.3 111.3
2654 36.59037 105.9 111.1
2655 36.60037 112.6 111
2656 36.61037 105.2 110.8
2657 36.62037 129.5 110.7
2658 36.63037 120.1 110.5
2659 36.64037 127.2 110.3
2660 36.65037 100.3 110.2
2661 36.66037 110.4 110
2662 36.67037 95.3 109.9
2663 36.68037 117.2 109.7
2664 36.69037 103.7 109.5
2665 36.70037 112.9 109.4
2666 36.71037 100.6 109.2
2667 36.72037 91.6 109.1
2668 36.73037 106.2 108.9
2669 36.74037 116.3 108.8
2670 36.75037 118 108.6
2671 36.76037 115.1 108.4
2672 36.77037 129.10001 108.3
2673 36.78037 116 108.1
2674 36.79037 114.9 108
2675 36.80037 111.5 107.8
2676 36.81037 119.2 107.6
2677 36.82037 102.9 107.5
2678 36.83037 101.7 107.3
2679 36.84037 112.8 107.2
2680 36.85037 115.7 107
2681 36.86037 90.7 106.8
2682 36.87037 106 106.7
2683 36.88037 100.9 106.5
2684 36.89037 127.1 106.4
2685 36.90037 88.6 106.2
2686 36.91037 95.1 106
2687 36.92037 117.4 105.9
2688 36.93037 111.4 105.7
2689 36.94037 118.2 105.6
2690 36.95037 106.1 105.4
2691 36.96037 133.2 105.2
2692 36.97037 97.2 105.1
2693 36.98037 97.3 104.9
2694 36.99037 113.6 104.8
2695 37.00037 105.2 104.6
2696 37.01037 113.8 104.5
2697 37.02037 96.6 104.3
2698 37.03037 98.7 104.1
2699 37.04037 100.8 104
2700 37.05037 120.4 103.8
2701 37.06037 117.2 103.7
2702 37.07037 93.1 103.5
2703 37.08037 107.6 103.3
2704 37.09037 101.6 103.3
2705 37.10037 98.7 103.3
2706 37.11037 109.6 103.3
2707 37.12037 110.7 103.3
2708 37.13037 95.1 103.3
2709 37.14037 116.3 103.2
2710 37.15037 116.2 103.2
2711 37.16037 111.6 103.2
2712 37.17037 108.6 103.2
2713 37.18037 103.6 103.2
2714 37.19037 117.5 103.2
2715 37.20037 94.1 103.2
2716 37.21037 111.5 103.2
2717 37.22037 114 103.2
2718 37.23037 101.8 103.2
2719 37.24037 126.3 103.2
2720 37.25037 92.9 103.2
2721 37.26037 102.2 103.2
2722 37.27037 126.4 103.2
2723 37.28037 118.7 103.2
2724 37.29037 99 103.2
2725 37.30037 103.1 103.2
2726 37.31037 110.2 103.2
2727 37.32037 113.3 103.2
2728 37.33037 97.5 103.1
2729 37.34037 97.5 103.1
2730 37.35037 128.2 103.1
2731 37.36037 119.9 103.1
2732 37.37037 117.4 103.1
2733 37.38037 95.6 103.1
2734 37.39037 109 103.1
2735 37.40037 122.5 103.1
2736 37.41037 110.9 103.1
2737 37.42037 89.7 103.1
2738 37.43037 124.3 103.1
2739 37.44037 115.6 103.1
2740 37.45037 124.8 103.1
2741 37.46037 112.2 103.1
2742 37.47037 94.2 103.1
2743 37.48037 132.8 103.1
2744 37.49037 111.2 103.1
2745 37.50037 103.7 103.1
2746 37.51037 116.5 103
2747 37.52037 115.5 103
2748 37.53037 136.60001 103
2749 37.54037 112.8 103
2750 37.55037 104.6 103
2751 37.56037 115.4 103
2752 37.57037 114.4 103
2753 37.58037 121.7 103
2754 37.59037 102.3 103
2755 37.60037 92.2 103
2756 37.61037 107.9 103
2757 37.62037 115.8 103
2758 37.63037 114.5 103
2759 37.64037 116.6 103
2760 37.65037 98.6 103
2761 37.66037 90 103
2762 37.67037 124.3 103
2763 37.68037 89 103
2764 37.69037 79 102.9
2765 37.70037 109.8 103.2
2766 37.71037 94.5 103.2
2767 37.72037 97 103.2
2768 37.73037 117 103.2
2769 37.74037 106.3 103.2
2770 37.75037 94.4 103.2
2771 37.76037 101.2 103.2
2772 37.77037 110.6 103.2
2773 37.78037 88.9 103.2
2774 37.79037 113.2 103.2
2775 37.80037 96.7 103.2
2776 37.81037 116.7 103.2
2777 37.82037 102.9 103.2
2778 37.83037 102.5 103.3
2779 37.84037 95.4 103.3
2780 37.85037 111.6 103.3
2781 37.86037 110.2 103.3
2782 37.87037 94.1 103.3
2783 37.88037 108.2 103.3
2784 37.89037 91.1 103.4
2785 37.90037 111.5 103.4
2786 37.91037 104.7 103.4
2787 37.92037 116.8 103.5
2788 37.93037 112.1 103.5
2789 37.94037 113.4 103.5
2790 37.95037 117 103.6
2791 37.96037 105.8 103.6
2792 37.97037 96.9 103.7
2793 37.98037 106.3 103.7
2794 37.99037 106.6 103.8
2795 38.00037 118.9 103.9
2796 38.01037 106.9 104
2797 38.02037 105.5 104.1
2798 38.03037 89.3 104.2
2799 38.04037 84.7 104.3
2800 38.05037 119.2 104.5
2801 38.06037 115.9 104.6
2802 38.07037 93.8 104.8
2803 38.08037 114.6 105
2804 38.09037 95.7 105.3
2805 38.10037 101.3 105.6
2806 38.11037 124.7 106
2807 38.12037 108.6 106.5
2808 38.13037 102.2 107.1
2809 38.14037 119.3 107.9
2810 38.15037 106.9 109.1
2811 38.16037 132.7 110.7
2812 38.17037 115.6 112.9
2813 38.18037 131.5 116
2814 38.19037 109.1 120.2
2815 38.20037 117.1 125.7
2816 38.21037 105.1 132.60001
2817 38.22037 116.7 140.10001
2818 38.23037 121 146.39999
2819 38.24037 118.8 148.39999
2820 38.25037 130.5 144.89999
2821 38.26037 120.5 137.60001
2822 38.27037 127.7 129.89999
2823 38.28037 140.39999 123.7
2824 38.29037 127.7 119
2825 38.30037 111.4 115.7
2826 38.31037 112.8 113.3
2827 38.32037 132.10001 111.5
2828 38.33037 99.4 110
2829 38.34037 115 108.9
2830 38.35037 105 108
2831 38.36037 122.9 107.2
2832 38.37037 126 106.5
2833 38.38037 102.8 106
2834 38.39037 110.4 105.5
2835 38.40037 107.1 105.2
2836 38.41037 92 104.8
2837 38.42037 96.3 104.6
2838 38.43037 116.3 104.4
2839 38.44037 100.3 104.2
2840 38.45037 108.1 104
2841 38.46037 103.8 103.9
2842 38.47037 128.2 103.8
2843 38.48037 101.7 103.7
2844 38.49037 116.1 103.6
2845 38.50037 110.9 103.5
2846 38.51037 93.8 103.4
2847 38.52037 104.1 103.3
2848 38.53037 109.3 103.3
2849 38.54037 108.1 103.2
2850 38.55037 120.6 103.2
2851 38.56037 105.5 103.1
2852 38.57037 120.7 103.1
2853 38.58037 107 103
2854 38.59037 106.6 103
2855 38.60037 99.6 103
2856 38.61037 117.3 102.9
2857 38.62037 101.9 102.9
2858 38.63037 124.9 102.9
2859 38.64037 146.89999 102.8
2860 38.65037 96.1 102.8
2861 38.66037 116.6 102.8
2862 38.67037 105.3 102.8
2863 38.68037 111.9 102.7
2864 38.69037 103.9 102.7
2865 38.70037 112 102.7
2866 38.71037 108.4 102.7
2867 38.72037 111.8 102.7
2868 38.73037 112 102.7
2869 38.74037 116.1 102.6
2870 38.75037 121.9 102.6
2871 38.76037 106 102.6
2872 38.77037 91.6 102.6
2873 38.78037 109.1 102.6
2874 38.79037 90.2 102.3
2875 38.80037 132.10001 102.3
2876 38.81037 109.7 102.3
2877 38.82037 102 102.3
2878 38.83037 85.4 102.3
2879 38.84037 99.5 102.3
2880 38.85037 112.8 102.3
2881 38.86037 94.1 102.3
2882 38.87037 106.2 102.3
2883 38.88037 116.4 102.3
2884 38.89037 102.2 102.3
2885 38.90037 119.2 102.3
2886 38.91037 115.5 113.4
2887 38.92037 109.8 113.8
2888 38.93037 102.8 114.3
2889 38.94037 98.3 114.7
2890 38.95037 122.9 115.2
2891 38.96037 121.9 115.7
2892 38.97037 101.8 116.2
2893 38.98037 115.4 116.8
2894 38.99037 99.4 117.4
2895 39.00037 96.7 118.1
2896 39.01037 115.6 118.8
2897 39.02037 97.2 119.5
2898 39.03037 113.4 120.3
2899 39.04037 113.5 121.1
2900 39.05037 100.9 122
2901 39.06037 110.8 123
2902 39.07037 114 124
2903 39.08037 85.3 125.2
2904 39.09037 109.8 126.4
2905 39.10037 105.1 127.7
2906 39.11037 98.4 129.10001
2907 39.12037 100.8 130.7
2908 39.13037 123.3 132.39999
2909 39.14037 110.5 134.2
2910 39.15037 113.1 136.2
2911 39.16037 120.9 138.39999
2912 39.17037 127.8 140.89999
2913 39.18037 113.5 143.60001
2914 39.19037 123.9 146.5
2915 39.20037 138.7 149.8
2916 39.21037 136.5 153.5
2917 39.22037 127.9 157.60001
2918 39.23037 146.10001 162.2
2919 39.24037 114.8 167.39999
2920 39.25037 134.89999 173.2
2921 39.26037 141 179.8
2922 39.27037 164 187.2
2923 39.28037 167.8 195.60001
2924 39.29037 152.8 205.10001
2925 39.30037 166 215.89999
2926 39.31037 178.2 228.5
2927 39.32037 181.10001 243.2
2928 39.33037 241.7 261.10001
2929 39.34037 262 283.39999
2930 39.35037 257 312.10001
2931 39.36037 377.10001 350.20001
2932 39.37037 409.29999 402
2933 39.38037 506.70001 473.29999
2934 39.39037 626.59998 571.90002
2935 39.40037 797.20001 707.70001
2936 39.41037 939.59998 892
2937 39.42037 1324.5 1135.80005
2938 39.43037 1607.5 1443.59998
2939 39.44037 1931 1799.5
2940 39.45037 2244.8999 2142.8999
2941 39.46037 2490.1001 2352.69995
2942 39.47037 2204.5 2311.19995
2943 39.48037 2249.1001 2032.19995
2944 39.49037 1835.90002 1657.69995
2945 39.50037 1410.69995 1314.19995
2946 39.51037 1179.30005 1047
2947 39.52037 969.20001 851.59998
2948 39.53037 766.90002 709.70001
2949 39.54037 613.70001 604.29999
2950 39.55037 549.29999 523.40002
2951 39.56037 464.89999 459
2952 39.57037 392.89999 406.39999
2953 39.58037 326.39999 362.70001
2954 39.59037 311.20001 326
2955 39.60037 255 295.29999
2956 39.61037 245.60001 269.5
2957 39.62037 231.5 248.10001
2958 39.63037 221.3 230.2
2959 39.64037 184.5 215.39999
2960 39.65037 171.8 203
2961 39.66037 158.89999 192.60001
2962 39.67037 188.2 183.8
2963 39.68037 130.7 176.3
2964 39.69037 150.8 169.89999
2965 39.70037 142.60001 164.2
2966 39.71037 132.89999 159.3
2967 39.72037 132 154.89999
2968 39.73037 123.9 151
2969 39.74037 126.5 147.5
2970 39.75037 133.10001 144.39999
2971 39.76037 129 141.60001
2972 39.77037 125 139.10001
2973 39.78037 128.89999 136.8
2974 39.79037 113.9 134.60001
2975 39.80037 126.5 132.7
2976 39.81037 125.1 131
2977 39.82037 107.2 129.39999
2978 39.83037 113.7 127.9
2979 39.84037 131.5 126.5
2980 39.85037 107 125.2
2981 39.86037 110.2 124.1
2982 39.87037 100.5 123
2983 39.88037 107.5 122
2984 39.89037 123.2 121
2985 39.90037 113.9 120.1
2986 39.91037 103.8 119.3
2987 39.92037 116.2 118.6
2988 39.93037 132 117.8
2989 39.94037 111.8 117.2
2990 39.95037 100.6 116.5
2991 39.96037 105.4 115.9
2992 39.97037 89 115.4
2993 39.98037 97.9 114.8
2994 39.99037 101.7 114.3
2995 40.00037 94.7 113.9
2996 40.01037 109.6 113.4
2997 40.02037 106.9 113
2998 40.03037 94.9 101.7
2999 40.04037 115 101.7
3000 40.05037 113.9 101.7
3001 40.06037 100.9 101.6
3002 40.07037 100.5 101.6
3003 40.08037 102.8 101.6
3004 40.09037 103.8 106.3
3005 40.10037 111.6 106.5
3006 40.11037 86.9 106.7
3007 40.12037 106.3 106.8
3008 40.13037 96.9 107
3009 40.14037 96.9 107.2
3010 40.15037 101.3 107.4
3011 40.16037 99.4 107.7
3012 40.17037 111.8 107.9
3013 40.18037 94.8 108.2
3014 40.19037 102.8 108.4
3015 40.20037 91.5 108.7
3016 40.21037 97.3 109.1
3017 40.22037 89.4 109.4
3018 40.23037 112.4 109.8
3019 40.24037 93.8 110.1
3020 40.25037 120.9 110.5
3021 40.26037 107.6 111
3022 40.27037 101.9 111.5
3023 40.28037 98.3 112
3024 40.29037 110 112.5
3025 40.30037 95 113.2
3026 40.31037 115.1 113.8
3027 40.32037 103.8 114.5
3028 40.33037 114.3 115.3
3029 40.34037 120.7 116.2
3030 40.35037 111.4 117.1
3031 40.36037 98.5 118.1
3032 40.37037 114.6 119.3
3033 40.38037 122.9 120.5
3034 40.39037 93.8 121.9
3035 40.40037 123.3 123.5
3036 40.41037 106.5 125.2
3037 40.42037 116.9 127.2
3038 40.43037 113.3 129.39999
3039 40.44037 125.8 131.8
3040 40.45037 118.4 134.7
3041 40.46037 113.1 137.89999
3042 40.47037 148.3 141.7
3043 40.48037 107.5 146
3044 40.49037 141.5 151.10001
3045 40.50037 165.7 157.10001
3046 40.51037 175.2 164.10001
3047 40.52037 168.10001 172.60001
3048 40.53037 172.89999 182.89999
3049 40.54037 199.89999 195.5
3050 40.55037 217.3 211.2
3051 40.56037 270.70001 231.10001
3052 40.57037 279.10001 256.60001
3053 40.58037 304.70001 289.89999
3054 40.59037 390.39999 334
3055 40.60037 440.70001 392.79999
3056 40.61037 571.59998 471.20001
3057 40.62037 662.40002 574
3058 40.63037 758.70001 702.90002
3059 40.64037 877.5 848.40002
3060 40.65037 904.29999 978.09998
3061 40.66037 937.5 1038.90002
3062 40.67037 856.40002 997.20001
3063 40.68037 765.70001 876.59998
3064 40.69037 662.79999 730.79999
3065 40.70037 582.09998 597.20001
3066 40.71037 538.70001 489.29999
3067 40.72037 442.39999 406.39999
3068 40.73037 416.5 344.20001
3069 40.74037 330.39999 297.5
3070 40.75037 272.60001 262.29999
3071 40.76037 250.60001 235.5
3072 40.77037 244.60001 214.60001
3073 40.78037 215.5 198.2
3074 40.79037 188.3 185
3075 40.80037 165.8 174.3
3076 40.81037 168.89999 165.5
3077 40.82037 157 158.2
3078 40.83037 140.89999 152
3079 40.84037 175 146.8
3080 40.85037 139.89999 142.3
3081 40.86037 152.89999 138.39999
3082 40.87037 124 135.10001
3083 40.88037 119.4 132.10001
3084 40.89037 111.5 129.60001
3085 40.90037 120.4 127.3
3086 40.91037 103.5 125.3
3087 40.92037 124 123.5
3088 40.93037 136.3 121.9
3089 40.94037 116.9 120.5
3090 40.95037 122.4 119.2
3091 40.96037 124 118
3092 40.97037 121.4 117
3093 40.98037 111.8 116
3094 40.99037 110.6 115.1
3095 41.00037 117.4 114.3
3096 41.01037 95.8 113.6
3097 41.02037 105.3 112.9
3098 41.03037 93.3 112.3
3099 41.04037 102.5 111.7
3100 41.05037 111.9 111.1
3101 41.06037 101 110.6
3102 41.07037 111.6 110.2
3103 41.08037 120.5 109.8
3104 41.09037 94.3 109.4
3105 41.10037 93.4 109
3106 41.11037 107.9 108.6
3107 41.12037 86.6 108.3
3108 41.13037 102.7 108
3109 41.14037 96.5 107.7
3110 41.15037 107.9 107.4
3111 41.16037 100.1 107.2
3112 41.17037 116.5 106.9
3113 41.18037 105.8 106.7
3114 41.19037 109.8 106.5
3115 41.20037 101.3 106.3
3116 41.21037 87.5 106.1
3117 41.22037 115.4 105.9
3118 41.23037 92.3 105.7
3119 41.24037 113.6 110.3
3120 41.25037 106.8 110.6
3121 41.26037 86.8 110.9
3122 41.27037 120.6 111.3
3123 41.28037 90 111.6
3124 41.29037 112.9 112
3125 41.30037 101.6 112.4
3126 41.31037 99.2 112.8
3127 41.32037 109.1 113.3
3128 41.33037 101.1 113.8
3129 41.34037 118.6 114.3
3130 41.35037 95.7 114.8
3131 41.36037 97 115.4
3132 41.37037 107.3 116
3133 41.38037 92.5 116.7
3134 41.39037 102.3 117.4
3135 41.40037 109.4 118.2
3136 41.41037 69.7 119
3137 41.42037 90.1 119.9
3138 41.43037 97.9 120.8
3139 41.44037 102.4 121.9
3140 41.45037 100.3 123
3141 41.46037 102.6 124.2
3142 41.47037 108.9 125.5
3143 41.48037 105.9 126.9
3144 41.49037 103.5 128.39999
3145 41.50037 100.6 130.10001
3146 41.51037 102.4 132
3147 41.52037 92.6 134
3148 41.53037 98.1 136.3
3149 41.54037 110.4 138.7
3150 41.55037 113.5 141.5
3151 41.56037 103.1 144.5
3152 41.57037 118.5 147.89999
3153 41.58037 102.4 151.7
3154 41.59037 125.2 156
3155 41.60037 116.6 160.89999
3156 41.61037 149.60001 166.39999
3157 41.62037 132.3 172.7
3158 41.63037 154.39999 179.89999
3159 41.64037 146.10001 188.2
3160 41.65037 158.89999 197.89999
3161 41.66037 157.5 209.2
3162 41.67037 158 222.60001
3163 41.68037 174.89999 238.5
3164 41.69037 228.60001 257.70001
3165 41.70037 237.60001 281.10001
3166 41.71037 277.60001 309.89999
3167 41.72037 307.20001 345.89999
3168 41.73037 371.20001 391.60001
3169 41.74037 426.20001 450.70001
3170 41.75037 542.5 527.90002
3171 41.76037 657.40002 629.79999
3172 41.77037 870.59998 764.79999
3173 41.78037 1073.90002 942.20001
3174 41.79037 1383.5 1169.09998
3175 41.80037 1518.19995 1439.80005
3176 41.81037 1819 1718
3177 41.82037 1916.80005 1920.59998
3178 41.83037 1902.59998 1953.59998
3179 41.84037 1738.09998 1798.59998
3180 41.85037 1498.90002 1534.19995
3181 41.86037 1216.90002 1254.59998
3182 41.87037 974.79999 1011.59998
3183 41.88037 893.70001 818.20001
3184 41.89037 655.40002 670.09998
3185 41.90037 563.70001 558.09998
3186 41.91037 440.10001 473.5
3187 41.92037 423 409.10001
3188 41.93037 355.29999 359.29999
3189 41.94037 290.39999 320.39999
3190 41.95037 244.5 289.29999
3191 41.96037 231 264.29999
3192 41.97037 216.60001 243.8
3193 41.98037 188 226.8
3194 41.99037 188.7 212.60001
3195 42.00037 191.60001 200.60001
3196 42.01037 142.5 190.3
3197 42.02037 164.10001 181.5
3198 42.03037 147.8 173.89999
3199 42.04037 137 167.3
3200 42.05037 129.5 161.5
3201 42.06037 127.3 156.39999
3202 42.07037 145.5 151.89999
3203 42.08037 125.8 147.89999
3204 42.09037 128.39999 144.3
3205 42.10037 110.8 141.10001
3206 42.11037 122.8 138.2
3207 42.12037 132.60001 135.60001
3208 42.13037 113.6 133.3
3209 42.14037 115.7 131.10001
3210 42.15037 115.7 129.2
3211 42.16037 110.1 127.4
3212 42.17037 99.9 125.7
3213 42.18037 94.1 124.2
3214 42.19037 100.6 122.8
3215 42.20037 99.6 121.5
3216 42.21037 95.3 120.4
3217 42.22037 111.3 119.3
3218 42.23037 81.8 118.2
3219 42.24037 106.8 117.3
3220 42.25037 107.8 116.4
3221 42.26037 91.8 115.6
3222 42.27037 95.3 114.8
3223 42.28037 91.8 114.1
3224 42.29037 91.8 113.4
3225 42.30037 97.5 112.7
3226 42.31037 108 112.1
3227 42.32037 98.8 111.6
3228 42.33037 83.5 111
3229 42.34037 109.9 110.5
3230 42.35037 85.1 110
3231 42.36037 110.1 110.1
3232 42.37037 105.6 109.7
3233 42.38037 94.1 109.3
3234 42.39037 88.5 108.9
3235 42.40037 101 108.6
3236 42.41037 96.2 108.2
3237 42.42037 88.1 107.9
3238 42.43037 102.3 98.8
3239 42.44037 76.8 98.8
3240 42.45037 84 98.8
3241 42.46037 97.4 98.8
3242 42.47037 85.4 98.8
3243 42.48037 96.1 98.8
3244 42.49037 75.7 98.8
3245 42.50037 97.1 98.8
3246 42.51037 93.1 98.9
3247 42.52037 116 98.9
3248 42.53037 81.7 98.9
3249 42.54037 79.2 98.9
3250 42.55037 86.2 99
3251 42.56037 109.6 99
3252 42.57037 111.1 99
3253 42.58037 92.1 99.1
3254 42.59037 97.6 99.1
3255 42.60037 94.2 99.2
3256 42.61037 89.8 99.2
3257 42.62037 101 99.3
3258 42.63037 94.9 99.4
3259 42.64037 97.7 99.4
3260 42.65037 83.8 99.5
3261 42.66037 96.5 99.6
3262 42.67037 97.7 99.7
3263 42.68037 100.1 99.9
3264 42.69037 96.6 100
3265 42.70037 95.5 100.2
3266 42.71037 89.5 100.4
3267 42.72037 91.1 100.6
3268 42.73037 93.1 100.8
3269 42.74037 92.2 101.1
3270 42.75037 111.7 101.4
3271 42.76037 80.5 101.8
3272 42.77037 87.5 102.2
3273 42.78037 104.8 102.7
3274 42.79037 95.6 103.2
3275 42.80037 93.3 103.9
3276 42.81037 105.4 104.7
3277 42.82037 94.6 105.7
3278 42.83037 104.7 106.8
3279 42.84037 109.4 108.2
3280 42.85037 112.6 110
3281 42.86037 104.7 112.1
3282 42.87037 129.8 114.9
3283 42.88037 135.89999 118.5
3284 42.89037 144.89999 123.1
3285 42.90037 177.3 129.2
3286 42.91037 180.3 137.2
3287 42.92037 178.5 147.7
3288 42.93037 200.5 160.89999
3289 42.94037 247.60001 176.39999
3290 42.95037 243.7 192
3291 42.96037 253.10001 203.10001
3292 42.97037 235.89999 204.7
3293 42.98037 202.89999 195.8
3294 42.99037 209.39999 180.8
3295 43.00037 186.39999 164.89999
3296 43.01037 189 150.89999
3297 43.02037 157.39999 139.60001
3298 43.03037 124.7 130.89999
3299 43.04037 124.8 124.3
3300 43.05037 132.60001 119.2
3301 43.06037 120.5 115.4
3302 43.07037 100.3 112.3
3303 43.08037 105.3 110
3304 43.09037 113.2 108.1
3305 43.10037 111.8 106.5
3306 43.11037 116.2 105.3
3307 43.12037 100.6 104.2
3308 43.13037 111.7 103.3
3309 43.14037 105.8 102.6
3310 43.15037 116.8 101.9
3311 43.16037 95.8 101.4
3312 43.17037 100.8 100.9
3313 43.18037 96.9 100.5
3314 43.19037 100.7 100.1
3315 43.20037 99.4 99.8
3316 43.21037 97.1 99.5
3317 43.22037 92.7 99.2
3318 43.23037 107.6 99
3319 43.24037 119.2 98.7
3320 43.25037 93.6 98.5
3321 43.26037 109.5 98.4
3322 43.27037 100.4 98.2
3323 43.28037 93.3 98
3324 43.29037 109.7 97.9
3325 43.30037 91.3 97.8
3326 43.31037 101.7 97.6
3327 43.32037 99 97.5
3328 43.33037 102 97.4
3329 43.34037 112.2 97.3
3330 43.35037 102.8 97.2
3331 43.36037 128.60001 97.1
3332 43.37037 91.3 97
3333 43.38037 106.3 97
3334 43.39037 100.5 96.9
3335 43.40037 90.2 96.8
3336 43.41037 93.4 96.7
3337 43.42037 103.8 96.7
3338 43.43037 104.9 96.6
3339 43.44037 107.9 96.5
3340 43.45037 103 96.5
3341 43.46037 98.3 103.9
3342 43.47037 99.3 104.1
3343 43.48037 133.5 104.3
3344 43.49037 97.2 104.5
3345 43.50037 109.8 104.8
3346 43.51037 110.3 105
3347 43.52037 98.4 105.3
3348 43.53037 101.8 105.6
3349 43.54037 87.7 105.9
3350 43.55037 101.6 106.2
3351 43.56037 121.8 106.6
3352 43.57037 109.9 106.9
3353 43.58037 113.3 106.8
3354 43.59037 117.2 107.3
3355 43.60037 105.7 107.7
3356 43.61037 108.9 108.2
3357 43.62037 108.6 108.8
3358 43.63037 111.4 109.4
3359 43.64037 107.3 110
3360 43.65037 80.7 110.6
3361 43.66037 93.7 111.3
3362 43.67037 100.7 112.1
3363 43.68037 113.4 112.9
3364 43.69037 127.6 113.8
3365 43.70037 119.4 114.8
3366 43.71037 96 115.8
3367 43.72037 122.9 116.9
3368 43.73037 121.3 118.1
3369 43.74037 103.1 119.5
3370 43.75037 97.7 120.9
3371 43.76037 107.8 122.5
3372 43.77037 104.2 124.2
3373 43.78037 117.5 126.1
3374 43.79037 115 128.2
3375 43.80037 119.5 130.60001
3376 43.81037 117.2 133.10001
3377 43.82037 129.39999 136
3378 43.83037 128.39999 139.2
3379 43.84037 124.8 142.8
3380 43.85037 126 146.89999
3381 43.86037 132.2 151.5
3382 43.87037 140.3 156.7
3383 43.88037 163.10001 162.7
3384 43.89037 142.89999 169.5
3385 43.90037 172.10001 177.5
3386 43.91037 185.39999 186.8
3387 43.92037 167 197.60001
3388 43.93037 192.5 210.5
3389 43.94037 232.10001 225.89999
3390 43.95037 224.10001 244.39999
3391 43.96037 290.60001 267
3392 43.97037 336.20001 295.10001
3393 43.98037 395.20001 330.20001
3394 43.99037 439.5 374.89999
3395 44.00037 545 432.5
3396 44.01037 593.40002 507.29999
3397 44.02037 686.5 605.09998
3398 44.03037 953.90002 732.20001
3399 44.04037 1069.19995 894.70001
3400 44.05037 1297 1093
3401 44.06037 1449.30005 1312.09998
3402 44.07037 1512.40002 1507.69995
3403 44.08037 1561.40002 1610.5
3404 44.09037 1439.69995 1571.40002
3405 44.10037 1329.5 1410
3406 44.11037 1186.90002 1194.19995
3407 44.12037 986.09998 982.90002
3408 44.13037 836.59998 803
3409 44.14037 681 660
3410 44.15037 626.29999 549.29999
3411 44.16037 515.59998 464.5
3412 44.17037 449.10001 399.5
3413 44.18037 337 349.20001
3414 44.19037 303.20001 309.89999
3415 44.20037 345.79999 278.79999
3416 44.21037 256.5 253.8
3417 44.22037 267.5 233.39999
3418 44.23037 213 216.60001
3419 44.24037 180.5 202.60001
3420 44.25037 186.3 190.8
3421 44.26037 191 180.8
3422 44.27037 167.39999 172.2
3423 44.28037 171.10001 164.8
3424 44.29037 157.8 158.39999
3425 44.30037 118.7 152.8
3426 44.31037 134.2 147.89999
3427 44.32037 124.9 143.5
3428 44.33037 140.10001 139.7
3429 44.34037 126.5 136.2
3430 44.35037 122.4 133.10001
3431 44.36037 128.7 130.39999
3432 44.37037 113.9 127.9
3433 44.38037 135.2 125.6
3434 44.39037 110.6 123.6
3435 44.40037 125.9 121.7
3436 44.41037 92.3 120
3437 44.42037 101.6 118.5
3438 44.43037 111.5 117.1
3439 44.44037 114.4 115.7
3440 44.45037 82.6 114.5
3441 44.46037 102.8 113.4
3442 44.47037 101.8 112.4
3443 44.48037 102.7 111.4
3444 44.49037 100.2 110.5
3445 44.50037 79.2 109.7
3446 44.51037 90.8 108.9
3447 44.52037 104.5 108.2
3448 44.53037 83.1 107.5
3449 44.54037 93.3 108.7
3450 44.55037 95.4 108.2
3451 44.56037 123.8 107.7
3452 44.57037 103.7 107.2
3453 44.58037 99.1 106.8
3454 44.59037 87.5 106.4
3455 44.60037 92 106
3456 44.61037 101.6 105.7
3457 44.62037 96.5 105.3
3458 44.63037 93.2 105.1
3459 44.64037 93.4 104.8
3460 44.65037 84.3 104.5
3461 44.66037 118.9 104.3
3462 44.67037 99.2 104.1
3463 44.68037 78.2 103.9
3464 44.69037 108.4 103.8
3465 44.70037 97.2 103.6
3466 44.71037 90 96.1
3467 44.72037 103.6 96.2
3468 44.73037 98 96.4
3469 44.74037 107.3 96.5
3470 44.75037 93.8 96.7
3471 44.76037 106.2 96.9
3472 44.77037 94.9 97.1
3473 44.78037 99 97.3
3474 44.79037 89.8 97.5
3475 44.80037 88.9 97.7
3476 44.81037 92 98
3477 44.82037 93.4 98.3
3478 44.83037 94.8 98.6
3479 44.84037 94.8 99
3480 44.85037 79.5 99.4
3481 44.86037 94.7 99.8
3482 44.87037 85.7 100.2
3483 44.88037 71.5 100.8
3484 44.89037 90.2 101.3
3485 44.90037 87.8 102
3486 44.91037 109.9 102.7
3487 44.92037 110.6 103.5
3488 44.93037 107.4 104.4
3489 44.94037 100.7 105.4
3490 44.95037 102.1 106.5
3491 44.96037 96.1 107.8
3492 44.97037 109.6 109.3
3493 44.98037 88.7 111
3494 44.99037 123 112.9
3495 45.00037 129.7 115.2
3496 45.01037 92.3 117.9
3497 45.02037 128.39999 121.1
3498 45.03037 115.3 124.8
3499 45.04037 118.2 129.3
3500 45.05037 123 134.8
3501 45.06037 136.10001 141.60001
3502 45.07037 131 150
3503 45.08037 160.5 160.60001
3504 45.09037 162.89999 174.2
3505 45.10037 211.7 191.7
3506 45.11037 221.89999 214.39999
3507 45.12037 282.70001 243.8
3508 45.13037 383.89999 281.5
3509 45.14037 385.79999 328
3510 45.15037 465.20001 381.29999
3511 45.16037 562.79999 433.29999
3512 45.17037 545.90002 469.20001
3513 45.18037 544.59998 473.5
3514 45.19037 539.5 444.39999
3515 45.20037 525.40002 394.60001
3516 45.21037 397.29999 340.60001
3517 45.22037 334.29999 291.89999
3518 45.23037 272.20001 252.10001
3519 45.24037 219.2 220.60001
3520 45.25037 202 196.39999
3521 45.26037 177.8 177.60001
3522 45.27037 140.3 163.10001
3523 45.28037 151.89999 151.8
3524 45.29037 159 142.89999
3525 45.30037 148.2 135.7
3526 45.31037 122.2 129.89999
3527 45.32037 128.39999 125.1
3528 45.33037 106.6 121.1
3529 45.34037 105.8 117.7
3530 45.35037 107 114.9
3531 45.36037 117.1 112.5
3532 45.37037 105.9 110.4
3533 45.38037 107 108.6
3534 45.39037 93 107
3535 45.40037 110.4 105.6
3536 45.41037 113.9 104.4
3537 45.42037 92.7 103.3
3538 45.43037 101.1 102.3
3539 45.44037 90.4 101.4
3540 45.45037 82.1 100.6
3541 45.46037 89.2 99.9
3542 45.47037 98.7 99.3
3543 45.48037 107.2 98.7
3544 45.49037 100.1 98.2
3545 45.50037 93.1 97.7
3546 45.51037 91.9 97.2
3547 45.52037 76.3 96.8
3548 45.53037 80.1 96.4
3549 45.54037 83.6 96.1
3550 45.55037 89.1 95.8
3551 45.56037 82.2 95.5
3552 45.57037 81 95.2
3553 45.58037 101 94.9
3554 45.59037 75.2 94.7
3555 45.60037 83.8 94.4
3556 45.61037 91.6 94.2
3557 45.62037 85.2 94
3558 45.63037 102.4 93.8
3559 45.64037 85 93.6
3560 45.65037 95.5 93.4
3561 45.66037 107.2 93.3
3562 45.67037 100.2 93.1
3563 45.68037 100.1 93
3564 45.69037 84.8 92.8
3565 45.70037 93.2 92.7
3566 45.71037 101.9 92.5
3567 45.72037 90.5 92.4
3568 45.73037 119.7 92.3
3569 45.74037 100.2 92.2
3570 45.75037 81.1 92.1
3571 45.76037 87.1 92
3572 45.77037 115.9 91.9
3573 45.78037 100.5 91.8
3574 45.79037 106.6 91.7
3575 45.80037 89.6 91.6
3576 45.81037 101.9 91.5
3577 45.82037 84.6 89.5
3578 45.83037 106 89.5
3579 45.84037 94.3 89.5
3580 45.85037 87.1 89.5
3581 45.86037 87.3 89.4
3582 45.87037 101.5 89.4
3583 45.88037 111.8 89.4
3584 45.89037 101.6 89.3
3585 45.90037 104.8 89.3
3586 45.91037 103.8 89.3
3587 45.92037 106 89.3
3588 45.93037 91.9 89.2
3589 45.94037 95.3 89.2
3590 45.95037 112 89.2
3591 45.96037 94.1 89.2
3592 45.97037 111.9 89.1
3593 45.98037 109.9 89.1
3594 45.99037 96.9 89.1
3595 46.00037 113.3 89
3596 46.01037 88.6 89
3597 46.02037 99.2 89
3598 46.03037 108.5 89
3599 46.04037 105 88.9
3600 46.05037 127.2 88.9
3601 46.06037 114.7 88.9
3602 46.07037 115.7 88.9
3603 46.08037 99.3 88.8
3604 46.09037 100.4 88.8
3605 46.10037 106.6 88.8
3606 46.11037 107.4 88.7
3607 46.12037 103.6 88.7
3608 46.13037 112.3 88.7
3609 46.14037 74.3 88.7
3610 46.15037 115.7 88.6
3611 46.16037 108.4 88.6
3612 46.17037 103 88.6
3613 46.18037 102.7 88.6
3614 46.19037 88.6 88.5
3615 46.20037 101.1 88.5
3616 46.21037 97 88.5
3617 46.22037 86 88.4
3618 46.23037 112.9 88.4
3619 46.24037 89.6 88.4
3620 46.25037 109.6 88.4
3621 46.26037 108.9 88.3
3622 46.27037 92 88.3
3623 46.28037 108.1 88.3
3624 46.29037 91.9 88.3
3625 46.30037 100.9 88.2
3626 46.31037 104.2 88.2
3627 46.32037 83.8 88.2
3628 46.33037 105 88.1
3629 46.34037 85.9 88.1
3630 46.35037 97.1 88.1
3631 46.36037 101.5 88.1
3632 46.37037 97.4 88
3633 46.38037 91.2 88
3634 46.39037 76.1 88
3635 46.40037 96.2 88
3636 46.41037 74.5 87.9
3637 46.42037 87.8 87.9
3638 46.43037 74.7 87.9
3639 46.44037 100.3 87.8
3640 46.45037 85.3 87.8
3641 46.46037 91.3 87.8
3642 46.47037 70.8 87.8
3643 46.48037 92.6 87.7
3644 46.49037 88.9 87.7
3645 46.50037 102.1 87.7
3646 46.51037 81.7 87.6
3647 46.52037 91.2 87.6
3648 46.53037 81.8 87.6
3649 46.54037 86.2 87.6
3650 46.55037 87.6 87.5
3651 46.56037 92.6 87.5
3652 46.57037 75.5 87.5
3653 46.58037 93.3 87.5
3654 46.59037 87.6 87.4
3655 46.60037 83.2 87.4
3656 46.61037 75.7 87.4
3657 46.62037 87.5 87.3
3658 46.63037 98.2 87.3
3659 46.64037 80.7 89.5
3660 46.65037 93.6 89.6
3661 46.66037 98.5 89.6
3662 46.67037 78.1 89.7
3663 46.68037 87.7 89.7
3664 46.69037 86.7 89.8
3665 46.70037 93.9 89.8
3666 46.71037 81.9 89.9
3667 46.72037 78.1 90
3668 46.73037 111.6 90
3669 46.74037 88.1 90.1
3670 46.75037 84.4 90.2
3671 46.76037 83 90.3
3672 46.77037 76 90.4
3673 46.78037 78.2 90.5
3674 46.79037 83.2 90.6
3675 46.80037 90 90.7
3676 46.81037 89 90.9
3677 46.82037 85.6 91
3678 46.83037 76.1 91.1
3679 46.84037 69.1 91.3
3680 46.85037 92.9 91.5
3681 46.86037 91.1 91.7
3682 46.87037 73.5 91.9
3683 46.88037 100.1 92.1
3684 46.89037 103.6 92.3
3685 46.90037 85.7 92.6
3686 46.91037 91.4 92.8
3687 46.92037 80 93.1
3688 46.93037 88.8 93.5
3689 46.94037 86.7 93.8
3690 46.95037 77.2 94.2
3691 46.96037 111.6 94.6
3692 46.97037 80.8 95.1
3693 46.98037 99.8 95.6
3694 46.99037 101 96.2
3695 47.00037 112.9 96.8
3696 47.01037 80.9 97.4
3697 47.02037 89.3 98.2
3698 47.03037 88 99
3699 47.04037 117.7 100
3700 47.05037 97.5 101
3701 47.06037 108 102.2
3702 47.07037 96 103.5
3703 47.08037 102.9 105
3704 47.09037 76 106.6
3705 47.10037 91.5 108.6
3706 47.11037 114.4 110.8
3707 47.12037 108.2 113.3
3708 47.13037 97.7 116.3
3709 47.14037 120 119.8
3710 47.15037 117.3 123.9
3711 47.16037 135.5 128.8
3712 47.17037 90.5 134.7
3713 47.18037 151.10001 141.8
3714 47.19037 146.2 150.60001
3715 47.20037 150.8 161.60001
3716 47.21037 199.7 175.3
3717 47.22037 188 192.8
3718 47.23037 232.10001 215.2
3719 47.24037 263.5 243.89999
3720 47.25037 316.89999 280.39999
3721 47.26037 326.5 326.29999
3722 47.27037 421.60001 381.20001
3723 47.28037 449.39999 441.39999
3724 47.29037 509.89999 496.39999
3725 47.30037 496.10001 529.5
3726 47.31037 484.10001 527.20001
3727 47.32037 481.89999 490.29999
3728 47.33037 405.89999 433.79999
3729 47.34037 416.29999 373.79999
3730 47.35037 305.39999 319.89999
3731 47.36037 289.60001 275.10001
3732 47.37037 276.29999 239.60001
3733 47.38037 199.10001 211.7
3734 47.39037 212.5 189.89999
3735 47.40037 165.3 172.89999
3736 47.41037 166.8 159.5
3737 47.42037 159.7 148.8
3738 47.43037 140.8 140.2
3739 47.44037 120.6 133.2
3740 47.45037 120.8 127.4
3741 47.46037 127.7 122.5
3742 47.47037 112 118.4
3743 47.48037 121.6 115
3744 47.49037 123.9 112
3745 47.50037 105.9 109.4
3746 47.51037 136.39999 107.2
3747 47.52037 109.6 105.2
3748 47.53037 120.6 103.5
3749 47.54037 93.4 102
3750 47.55037 132 100.7
3751 47.56037 81.3 99.5
3752 47.57037 106.9 98.4
3753 47.58037 106 97.4
3754 47.59037 115.8 96.5
3755 47.60037 99.8 95.7
3756 47.61037 96.7 95
3757 47.62037 101.7 94.4
3758 47.63037 110 93.8
3759 47.64037 85.1 93.2
3760 47.65037 84.7 92.7
3761 47.66037 108.5 92.9
3762 47.67037 97.6 92.5
3763 47.68037 105.5 92.2
3764 47.69037 86.4 91.8
3765 47.70037 101.5 91.5
3766 47.71037 93 91.2
3767 47.72037 102.7 90.9
3768 47.73037 98 90.6
3769 47.74037 75.4 90.4
3770 47.75037 75.1 90.2
3771 47.76037 82.5 90
3772 47.77037 94 89.8
3773 47.78037 90 89.6
3774 47.79037 88.7 89.4
3775 47.80037 70.6 89.3
3776 47.81037 92.2 89.1
3777 47.82037 107.8 89
3778 47.83037 93.3 88.9
3779 47.84037 68.1 88.8
3780 47.85037 85 88.7
3781 47.86037 104.3 88.6
3782 47.87037 83.7 88.5
3783 47.88037 79.1 88.5
3784 47.89037 117 88.4
3785 47.90037 92.6 88.4
3786 47.91037 105.6 88.3
3787 47.92037 70.6 88.3
3788 47.93037 93.3 88.3
3789 47.94037 102.1 88.3
3790 47.95037 84.6 88.3
3791 47.96037 82.4 88.3
3792 47.97037 79.3 88.3
3793 47.98037 90.9 86.2
3794 47.99037 81.7 86.3
3795 48.00037 94.7 86.5
3796 48.01037 88.8 86.7
3797 48.02037 74.3 86.9
3798 48.03037 86.3 87.1
3799 48.04037 104 87.4
3800 48.05037 93.3 87.7
3801 48.06037 93.3 88
3802 48.07037 79.1 88.3
3803 48.08037 94.8 88.7
3804 48.09037 93.1 89.1
3805 48.10037 98 89.5
3806 48.11037 108.1 90
3807 48.12037 89 90.6
3808 48.13037 91.1 91.2
3809 48.14037 82.8 92
3810 48.15037 101.8 92.8
3811 48.16037 86.5 93.7
3812 48.17037 105.8 94.8
3813 48.18037 109.2 96.1
3814 48.19037 76.7 97.6
3815 48.20037 95.3 99.4
3816 48.21037 92.1 101.6
3817 48.22037 103.1 104.2
3818 48.23037 121.4 107.5
3819 48.24037 126.9 111.5
3820 48.25037 112.2 116.5
3821 48.26037 85.1 122.9
3822 48.27037 141.60001 131
3823 48.28037 169.60001 141.3
3824 48.29037 155.8 154.39999
3825 48.30037 178.3 170.39999
3826 48.31037 199.5 189
3827 48.32037 177.5 208.39999
3828 48.33037 208.89999 224.39999
3829 48.34037 217.2 231.89999
3830 48.35037 193.8 227.60001
3831 48.36037 234.2 213.5
3832 48.37037 195.5 194.60001
3833 48.38037 148.3 175.5
3834 48.39037 162.39999 158.8
3835 48.40037 128.2 145
3836 48.41037 139 134
3837 48.42037 139 125.3
3838 48.43037 133.3 118.6
3839 48.44037 115.1 113.3
3840 48.45037 110.4 109
3841 48.46037 109.3 105.7
3842 48.47037 104.8 103
3843 48.48037 94.7 100.7
3844 48.49037 107.9 98.9
3845 48.50037 96 97.3
3846 48.51037 103.2 96.1
3847 48.52037 79 95
3848 48.53037 97.6 94
3849 48.54037 90.6 93.2
3850 48.55037 100.8 92.5
3851 48.56037 111.1 91.9
3852 48.57037 105.8 91.4
3853 48.58037 79.5 90.9
3854 48.59037 111.2 90.5
3855 48.60037 92.5 90.1
3856 48.61037 95.2 89.8
3857 48.62037 83.2 89.5
3858 48.63037 82.8 89.3
3859 48.64037 89.9 89
3860 48.65037 95.5 88.8
3861 48.66037 96.4 88.6
3862 48.67037 97.5 94
3863 48.68037 100.9 94
3864 48.69037 103.6 94
3865 48.70037 110.3 94.1
3866 48.71037 84.2 94.1
3867 48.72037 101.4 94.2
3868 48.73037 107 94.4
3869 48.74037 109.6 94.5
3870 48.75037 116.9 94.6
3871 48.76037 92.6 94.8
3872 48.77037 98.8 95
3873 48.78037 85.3 95.2
3874 48.79037 104.9 95.4
3875 48.80037 107.7 95.6
3876 48.81037 99.4 95.9
3877 48.82037 103.6 96.2
3878 48.83037 101.1 96.5
3879 48.84037 88.6 96.8
3880 48.85037 93.7 97.2
3881 48.86037 113.6 97.5
3882 48.87037 114.4 97.9
3883 48.88037 99.9 98.4
3884 48.89037 109.9 98.8
3885 48.90037 112.8 99.3
3886 48.91037 110.8 99.9
3887 48.92037 86.6 100.4
3888 48.93037 105 101
3889 48.94037 125.1 101.7
3890 48.95037 123.3 102.4
3891 48.96037 103.6 103.2
3892 48.97037 107.6 104
3893 48.98037 95.3 104.9
3894 48.99037 130.7 105.8
3895 49.00037 116.8 106.9
3896 49.01037 104 108
3897 49.02037 123.4 109.2
3898 49.03037 103.8 109.8
3899 49.04037 84.8 111.3
3900 49.05037 111 112.9
3901 49.06037 125.7 114.7
3902 49.07037 122.1 116.6
3903 49.08037 123.5 118.7
3904 49.09037 119.5 121.1
3905 49.10037 101.7 123.7
3906 49.11037 117.5 126.7
3907 49.12037 119.7 129.89999
3908 49.13037 146 133.60001
3909 49.14037 122.4 137.8
3910 49.15037 141 142.5
3911 49.16037 139.3 147.8
3912 49.17037 143.8 154
3913 49.18037 180.8 161.10001
3914 49.19037 191.60001 169.3
3915 49.20037 189.7 179
3916 49.21037 172.39999 190.3
3917 49.22037 211.39999 203.89999
3918 49.23037 218.5 220.10001
3919 49.24037 248 239.8
3920 49.25037 313.39999 264
3921 49.26037 363.5 294.10001
3922 49.27037 354.10001 331.70001
3923 49.28037 490.70001 379.20001
3924 49.29037 562.29999 439.5
3925 49.30037 599 515.79999
3926 49.31037 786.90002 611.59998
3927 49.32037 924.20001 728.59998
3928 49.33037 1036 864
3929 49.34037 1094.5 1004.29999
3930 49.35037 1117.5 1121.5
3931 49.36037 1163.5 1178.59998
3932 49.37037 1194.5 1152.69995
3933 49.38037 1048.5 1054.5
3934 49.39037 930 919
3935 49.40037 827.09998 779.40002
3936 49.41037 756.70001 654.59998
3937 49.42037 652.29999 550.70001
3938 49.43037 545.90002 467.29999
3939 49.44037 473.89999 401.29999
3940 49.45037 435.89999 349.20001
3941 49.46037 332.10001 308.10001
3942 49.47037 351.29999 275.39999
3943 49.48037 266 249.2
3944 49.49037 260.60001 227.89999
3945 49.50037 235.5 210.5
3946 49.51037 197.5 196.10001
3947 49.52037 192.3 184
3948 49.53037 160.10001 173.7
3949 49.54037 177.3 165.10001
3950 49.55037 188.3 157.60001
3951 49.56037 154.2 151.10001
3952 49.57037 138.10001 145.5
3953 49.58037 122.5 140.60001
3954 49.59037 159.3 136.3
3955 49.60037 124.2 132.5
3956 49.61037 127.1 129.2
3957 49.62037 114.2 126.2
3958 49.63037 112.7 123.5
3959 49.64037 148.3 121.1
3960 49.65037 140.5 118.9
3961 49.66037 129.5 129.3
3962 49.67037 129.3 127.9
3963 49.68037 113.2 126.6
3964 49.69037 124 125.5
3965 49.70037 113.4 124.6
3966 49.71037 122.2 123.8
3967 49.72037 107.7 123.1
3968 49.73037 100.9 122.5
3969 49.74037 116.3 122
3970 49.75037 106.9 121.7
3971 49.76037 108.1 121.4
3972 49.77037 90.9 121.2
3973 49.78037 112.4 121.1
3974 49.79037 105.6 121
3975 49.80037 123.9 121.1
3976 49.81037 114.9 121.2
3977 49.82037 112.8 121.4
3978 49.83037 128.7 121.7
3979 49.84037 132.2 122
3980 49.85037 104.4 122.4
3981 49.86037 106.6 122.9
3982 49.87037 121.5 123.5
3983 49.88037 110.2 124.2
3984 49.89037 119.9 124.9
3985 49.90037 121.4 125.7
3986 49.91037 100.8 126.7
3987 49.92037 110.7 127.7
3988 49.93037 108 128.8
3989 49.94037 111.9 130.10001
3990 49.95037 153.2 131.39999
3991 49.96037 125.4 132.89999
3992 49.97037 139.2 134.60001
3993 49.98037 115.9 136.39999
3994 49.99037 119.8 138.3
3995 50.00037 130 140.39999
3996 50.01037 138.39999 142.8
3997 50.02037 139.5 145.39999
3998 50.03037 145.89999 148.2
3999 50.04037 136 151.3
4000 50.05037 135.8 154.60001
4001 50.06037 163.60001 158.39999
4002 50.07037 167.10001 157.3
4003 50.08037 165 162
4004 50.09037 193.39999 167.2
4005 50.10037 163.60001 173
4006 50.11037 192.3 179.39999
4007 50.12037 201.8 186.60001
4008 50.13037 198.39999 194.60001
4009 50.14037 205 203.7
4010 50.15037 199.89999 213.89999
4011 50.16037 234.10001 225.60001
4012 50.17037 274.5 238.89999
4013 50.18037 277.79999 254.2
4014 50.19037 297 271.89999
4015 50.20037 341.20001 292.5
4016 50.21037 369.20001 316.79999
4017 50.22037 399.10001 345.39999
4018 50.23037 492.70001 379.70001
4019 50.24037 502.70001 421
4020 50.25037 585.90002 471.29999
4021 50.26037 569.29999 533.29999
4022 50.27037 757.40002 610.29999
4023 50.28037 893.29999 707
4024 50.29037 1006 828.79999
4025 50.30037 1165.69995 982.59998
4026 50.31037 1332.19995 1175.59998
4027 50.32037 1601.09998 1413.5
4028 50.33037 1740.90002 1695.69995
4029 50.34037 1970.80005 2005.19995
4030 50.35037 2030 2297
4031 50.36037 2074.6001 2497.80005
4032 50.37037 2136.80005 2536.80005
4033 50.38037 2025.69995 2398.19995
4034 50.39037 1806.30005 2135.1001
4035 50.40037 1608.69995 1825.69995
4036 50.41037 1350.69995 1528.59998
4037 50.42037 1312.30005 1271.19995
4038 50.43037 1057.69995 1059.59998
4039 50.44037 1001.79999 890.20001
4040 50.45037 855.29999 755.70001
4041 50.46037 729.20001 649.20001
4042 50.47037 666.70001 564.40002
4043 50.48037 616.90002 496.60001
4044 50.49037 562.09998 441.70001
4045 50.50037 484.20001 396.89999
4046 50.51037 510.39999 359.89999
4047 50.52037 449 329.10001
4048 50.53037 375.60001 303.20001
4049 50.54037 329.5 281.20001
4050 50.55037 320.70001 262.29999
4051 50.56037 322.39999 246.10001
4052 50.57037 301.79999 232.10001
4053 50.58037 266.10001 219.8
4054 50.59037 257.10001 209
4055 50.60037 241.60001 199.5
4056 50.61037 230.5 191.10001
4057 50.62037 182.7 183.7
4058 50.63037 216.8 177
4059 50.64037 192.5 171
4060 50.65037 190.3 165.60001
4061 50.66037 164.10001 160.7
4062 50.67037 179 156.3
4063 50.68037 162.8 152.3
4064 50.69037 139.60001 148.7
4065 50.70037 159.60001 145.39999
4066 50.71037 150.10001 142.3
4067 50.72037 136 139.5
4068 50.73037 141.60001 136.89999
4069 50.74037 155.7 134.60001
4070 50.75037 143.39999 132.39999
4071 50.76037 123.1 130.3
4072 50.77037 133.10001 128.5
4073 50.78037 130.5 126.7
4074 50.79037 139.89999 125.1
4075 50.80037 132.89999 123.6
4076 50.81037 128.2 122.2
4077 50.82037 121.6 120.8
4078 50.83037 107.9 119.6
4079 50.84037 144.89999 118.5
4080 50.85037 134.89999 117.4
4081 50.86037 109.5 116.4
4082 50.87037 107.8 115.4
4083 50.88037 130.8 114.5
4084 50.89037 98.9 113.6
4085 50.90037 114.9 112.8
4086 50.91037 112.4 112.1
4087 50.92037 103.3 111.4
4088 50.93037 98.2 110.7
4089 50.94037 115.6 110.1
4090 50.95037 94.5 109.4
4091 50.96037 112.6 108.9
4092 50.97037 123.4 108.3
4093 50.98037 101.9 107.8
4094 50.99037 115.3 107.3
4095 51.00037 106.1 106.8
4096 51.01037 104.3 106.4
4097 51.02037 103.4 106
4098 51.03037 100.9 105.6
4099 51.04037 105.3 105.2
4100 51.05037 97.2 104.8
4101 51.06037 104.2 104.5
4102 51.07037 96.1 104.1
4103 51.08037 85.8 103.8
4104 51.09037 93.6 91.7
4105 51.10037 105.2 91.7
4106 51.11037 89.2 91.8
4107 51.12037 107.9 91.8
4108 51.13037 82.5 91.8
4109 51.14037 90.4 91.8
4110 51.15037 117.5 91.9
4111 51.16037 90.3 91.9
4112 51.17037 93.5 91.9
4113 51.18037 93.2 91.9
4114 51.19037 102.9 92
4115 51.20037 91 92
4116 51.21037 83.5 92
4117 51.22037 90.4 92
4118 51.23037 91.1 92.1
4119 51.24037 89.2 92.1
4120 51.25037 93.7 92.1
4121 51.26037 110.9 92.1
4122 51.27037 107.7 92.2
4123 51.28037 99.1 92.2
4124 51.29037 107.3 92.2
4125 51.30037 102.3 92.2
4126 51.31037 80 92.3
4127 51.32037 104.8 92.3
4128 51.33037 113.7 92.3
4129 51.34037 81.8 92.4
4130 51.35037 100.1 92.4
4131 51.36037 105.1 92.4
4132 51.37037 89.1 92.4
4133 51.38037 102.1 92.5
4134 51.39037 89.4 92.5
4135 51.40037 80.2 92.5
4136 51.41037 91 92.5
4137 51.42037 112.1 92.6
4138 51.43037 97.6 92.6
4139 51.44037 90 92.6
4140 51.45037 90.1 92.6
4141 51.46037 103.1 92.7
4142 51.47037 81.1 92.7
4143 51.48037 97.1 92.7
4144 51.49037 101 92.7
4145 51.50037 86.6 92.7
4146 51.51037 90.8 92.7
4147 51.52037 97.5 92.7
4148 51.53037 105.3 92.7
4149 51.54037 103.8 92.6
4150 51.55037 95.5 92.6
4151 51.56037 87.5 92.6
4152 51.57037 91 92.6
4153 51.58037 87.5 92.6
4154 51.59037 96.5 92.6
4155 51.60037 98 100.4
4156 51.61037 84.9 100.6
4157 51.62037 102.2 100.8
4158 51.63037 80.1 101
4159 51.64037 104.3 101.2
4160 51.65037 96.3 101.5
4161 51.66037 99.4 101.7
4162 51.67037 82.9 102
4163 51.68037 80.1 102.3
4164 51.69037 96.3 102.6
4165 51.70037 104.8 102.9
4166 51.71037 79.2 103.2
4167 51.72037 97.7 103.5
4168 51.73037 87.6 103.9
4169 51.74037 94.7 104.2
4170 51.75037 106.6 104.6
4171 51.76037 94.3 105
4172 51.77037 110 105.5
4173 51.78037 86.8 105.9
4174 51.79037 115.3 106.4
4175 51.80037 106 106.9
4176 51.81037 87.7 107.5
4177 51.82037 84.9 108.1
4178 51.83037 89.7 108.7
4179 51.84037 84.1 109.3
4180 51.85037 102.4 110
4181 51.86037 103.9 110.7
4182 51.87037 96.6 111.5
4183 51.88037 101.7 112.4
4184 51.89037 109.1 113.3
4185 51.90037 113.3 114.2
4186 51.91037 97.9 115.2
4187 51.92037 113.5 116.3
4188 51.93037 102.4 117.5
4189 51.94037 95.2 118.8
4190 51.95037 94.7 120.1
4191 51.96037 89.4 121.6
4192 51.97037 111.5 123.2
4193 51.98037 114.6 124.9
4194 51.99037 109.6 126.8
4195 52.00037 111.5 128.89999
4196 52.01037 113.2 131.10001
4197 52.02037 97.9 133.5
4198 52.03037 103 136.2
4199 52.04037 92.5 139.2
4200 52.05037 110.9 142.39999
4201 52.06037 125.7 146
4202 52.07037 121.7 150
4203 52.08037 116.3 154.39999
4204 52.09037 123.3 159.39999
4205 52.10037 128 165
4206 52.11037 132.89999 171.3
4207 52.12037 140.2 178.39999
4208 52.13037 131.2 186.5
4209 52.14037 166.7 195.7
4210 52.15037 167.39999 206.39999
4211 52.16037 185.10001 218.7
4212 52.17037 201.7 233.10001
4213 52.18037 234.89999 250
4214 52.19037 250.7 270
4215 52.20037 292.5 293.89999
4216 52.21037 283.5 322.70001
4217 52.22037 319.10001 357.79999
4218 52.23037 404.89999 400.89999
4219 52.24037 497.29999 454.39999
4220 52.25037 571.90002 520.90002
4221 52.26037 640.79999 604.20001
4222 52.27037 863.29999 708.20001
4223 52.28037 984.29999 836.90002
4224 52.29037 1195.40002 992.5
4225 52.30037 1385.30005 1171.90002
4226 52.31037 1592.19995 1360.80005
4227 52.32037 1686.90002 1528.40002
4228 52.33037 1797.30005 1630.90002
4229 52.34037 1719.59998 1632.90002
4230 52.35037 1700.30005 1533.69995
4231 52.36037 1489.09998 1367.59998
4232 52.37037 1345.09998 1178.80005
4233 52.38037 1131.40002 998.59998
4234 52.39037 954.70001 842
4235 52.40037 784.5 712.29999
4236 52.41037 692.20001 607.40002
4237 52.42037 611.79999 523.40002
4238 52.43037 478.89999 456.29999
4239 52.44037 460.39999 402.39999
4240 52.45037 406.10001 358.89999
4241 52.46037 349.10001 323.5
4242 52.47037 313.20001 294.5
4243 52.48037 300.29999 270.39999
4244 52.49037 268.29999 250.2
4245 52.50037 259.5 233.2
4246 52.51037 229.2 218.7
4247 52.52037 208.2 206.2
4248 52.53037 182.89999 195.5
4249 52.54037 180.10001 186.10001
4250 52.55037 184.7 179
4251 52.56037 199.89999 171.8
4252 52.57037 170.10001 165.5
4253 52.58037 142.8 159.89999
4254 52.59037 135.39999 154.89999
4255 52.60037 132.3 150.39999
4256 52.61037 135.7 146.39999
4257 52.62037 133.2 142.8
4258 52.63037 146 139.60001
4259 52.64037 156 136.60001
4260 52.65037 142.5 133.89999
4261 52.66037 116.4 131.5
4262 52.67037 153.8 129.3
4263 52.68037 121.5 127.2
4264 52.69037 118.3 125.4
4265 52.70037 111.5 123.6
4266 52.71037 113.4 122.1
4267 52.72037 125.2 120.6
4268 52.73037 127.2 119.3
4269 52.74037 142.8 118
4270 52.75037 110.5 116.9
4271 52.76037 141 115.8
4272 52.77037 119.5 114.8
4273 52.78037 127 113.9
4274 52.79037 126.2 113.1
4275 52.80037 115.5 112.3
4276 52.81037 111.6 111.6
4277 52.82037 142.60001 110.9
4278 52.83037 130.2 110.3
4279 52.84037 122.7 109.7
4280 52.85037 144.8 109.2
4281 52.86037 116 108.7
4282 52.87037 134.2 108.2
4283 52.88037 121.6 107.8
4284 52.89037 127.4 107.5
4285 52.90037 129.10001 107.1
4286 52.91037 112 106.8
4287 52.92037 133.60001 106.6
4288 52.93037 118.3 106.4
4289 52.94037 117.3 106.2
4290 52.95037 125.9 106
4291 52.96037 142.89999 105.9
4292 52.97037 127.3 105.9
4293 52.98037 109.4 105.9
4294 52.99037 128 105.9
4295 53.00037 108 105.9
4296 53.01037 124.5 106.1
4297 53.02037 113.5 106.2
4298 53.03037 119.3 106.5
4299 53.04037 126.1 106.8
4300 53.05037 111.6 107.2
4301 53.06037 106.1 107.6
4302 53.07037 110.5 108.2
4303 53.08037 120.6 101.2
4304 53.09037 126.5 102.2
4305 53.10037 119 103.3
4306 53.11037 120.7 104.7
4307 53.12037 137.5 106.2
4308 53.13037 127.7 107.9
4309 53.14037 123.1 110
4310 53.15037 135.39999 112.4
4311 53.16037 130.3 115.3
4312 53.17037 130.3 118.8
4313 53.18037 143 123
4314 53.19037 141.89999 128.2
4315 53.20037 121.1 134.5
4316 53.21037 147.89999 142.39999
4317 53.22037 184.7 152.10001
4318 53.23037 223.60001 164.3
4319 53.24037 192.3 179.39999
4320 53.25037 223.2 197.8
4321 53.26037 229.7 219.3
4322 53.27037 302 243
4323 53.28037 267.29999 265.79999
4324 53.29037 279.20001 282.89999
4325 53.30037 305.20001 289.10001
4326 53.31037 266.20001 282.20001
4327 53.32037 261.60001 264.70001
4328 53.33037 235.3 241.7
4329 53.34037 224.89999 218.10001
4330 53.35037 222.60001 196.60001
4331 53.36037 209 178.39999
4332 53.37037 170.5 163.39999
4333 53.38037 168.39999 151.3
4334 53.39037 171.5 141.60001
4335 53.40037 149 133.8
4336 53.41037 142.60001 127.5
4337 53.42037 124 122.4
4338 53.43037 136.2 118.2
4339 53.44037 130 114.7
4340 53.45037 113 111.8
4341 53.46037 104.4 109.4
4342 53.47037 105.5 107.3
4343 53.48037 93.9 105.5
4344 53.49037 98.2 104
4345 53.50037 90.9 102.6
4346 53.51037 100.7 101.5
4347 53.52037 106.1 100.4
4348 53.53037 88.5 99.5
4349 53.54037 80.6 98.7
4350 53.55037 100.2 98
4351 53.56037 98.3 97.4
4352 53.57037 104.6 96.8
4353 53.58037 105.4 96.3
4354 53.59037 92 95.8
4355 53.60037 89.1 95.4
4356 53.61037 91.2 95
4357 53.62037 110.6 94.6
4358 53.63037 96.6 94.3
4359 53.64037 100.4 94
4360 53.65037 95.9 93.7
4361 53.66037 96.6 93.4
4362 53.67037 103 93.2
4363 53.68037 90.1 93
4364 53.69037 75.4 92.8
4365 53.70037 96 92.6
4366 53.71037 107.5 92.4
4367 53.72037 113.1 92.2
4368 53.73037 88.6 92.1
4369 53.74037 91 91.9
4370 53.75037 92.2 91.8
4371 53.76037 85.4 91.6
4372 53.77037 87.4 91.5
4373 53.78037 91.3 91.4
4374 53.79037 91.2 91.3
4375 53.80037 87 91.2
4376 53.81037 84.5 91.1
4377 53.82037 98 91
4378 53.83037 84.7 90.9
4379 53.84037 93 90.8
4380 53.85037 86.3 90.7
4381 53.86037 91.2 90.6
4382 53.87037 96.5 90.6
4383 53.88037 95.8 90.5
4384 53.89037 106.9 90.4
4385 53.90037 106.2 90.3
4386 53.91037 95.7 90.3
4387 53.92037 80.8 90.2
4388 53.93037 82.8 90.1
4389 53.94037 96.7 90.1
4390 53.95037 100.4 90
4391 53.96037 101.4 90
4392 53.97037 89.1 89.9
4393 53.98037 75.4 89.9
4394 53.99037 90.5 89.8
4395 54.00037 88.3 89.8
4396 54.01037 85.5 89.7
4397 54.02037 87.7 89.7
4398 54.03037 94.2 89.6
4399 54.04037 108.3 89.6
4400 54.05037 92.5 89.5
4401 54.06037 86.6 88.5
4402 54.07037 89.6 88.5
4403 54.08037 96.9 88.5
4404 54.09037 102 88.5
4405 54.10037 92 88.4
4406 54.11037 91.7 88.4
4407 54.12037 85.7 88.4
4408 54.13037 84.9 88.4
4409 54.14037 99 88.4
4410 54.15037 83.9 88.4
4411 54.16037 96.2 88.4
4412 54.17037 79.4 88.3
4413 54.18037 86.8 88.3
4414 54.19037 87.6 88.3
4415 54.20037 95.4 88.3
4416 54.21037 72.6 88.3
4417 54.22037 104.3 88.3
4418 54.23037 88.4 88.2
4419 54.24037 82.4 88.2
4420 54.25037 95.2 88.2
4421 54.26037 85.7 88.2
4422 54.27037 89.5 88.2
4423 54.28037 81.2 88.2
4424 54.29037 85.1 88.1
4425 54.30037 80.9 88.1
4426 54.31037 85.9 88.1
4427 54.32037 89.3 88.1
4428 54.33037 104.4 88.1
4429 54.34037 87.9 88.1
4430 54.35037 81.1 88
4431 54.36037 90.8 88
4432 54.37037 80.3 88
4433 54.38037 96.4 88
4434 54.39037 88.7 88
4435 54.40037 82.1 88
4436 54.41037 93.9 87.9
4437 54.42037 82.4 87.9
4438 54.43037 100.9 87.9
4439 54.44037 96.7 87.9
4440 54.45037 89.9 87.9
4441 54.46037 86.1 87.9
4442 54.47037 86.9 87.8
4443 54.48037 101.7 87.8
4444 54.49037 96.4 87.8
4445 54.50037 79.4 87.8
4446 54.51037 95.1 87.8
4447 54.52037 87 87.8
4448 54.53037 94.4 87.7
4449 54.54037 100.2 87.7
4450 54.55037 80.1 87.7
4451 54.56037 110.1 87.7
4452 54.57037 87 87.7
4453 54.58037 101.2 87.7
4454 54.59037 79.8 87.6
4455 54.60037 63.6 87.6
4456 54.61037 92.5 87.6
4457 54.62037 69.3 87.6
4458 54.63037 97.6 87.6
4459 54.64037 77.8 87.6
4460 54.65037 81.6 87.6
4461 54.66037 90.9 87.5
4462 54.67037 85.3 87.5
4463 54.68037 82.5 87.5
4464 54.69037 80.4 87.5
4465 54.70037 83.3 87.5
4466 54.71037 96 87.5
4467 54.72037 90.8 87.4
4468 54.73037 85.5 87.4
4469 54.74037 102.7 87.4
4470 54.75037 80.4 87.4
4471 54.76037 78.6 87.5
4472 54.77037 91.6 87.5
4473 54.78037 93.8 87.5
4474 54.79037 83.2 87.5
4475 54.80037 104.9 87.6
4476 54.81037 93.9 87.6
4477 54.82037 90.2 87.6
4478 54.83037 91.3 87.6
4479 54.84037 85.3 87.7
4480 54.85037 92.9 87.7
4481 54.86037 99.6 87.7
4482 54.87037 81.7 87.7
4483 54.88037 110.7 87.8
4484 54.89037 92.8 87.8
4485 54.90037 89 87.8
4486 54.91037 90.2 87.8
4487 54.92037 95.9 87.9
4488 54.93037 97.1 87.9
4489 54.94037 87.4 87.9
4490 54.95037 83.6 87.9
4491 54.96037 76.1 88
4492 54.97037 96.5 88
4493 54.98037 95.8 88
4494 54.99037 86.5 88.1
4495 55.00037 83.4 88.1
4496 55.01037 89.9 88.1
4497 55.02037 85.7 88.1
4498 55.03037 71.2 88.2
4499 55.04037 108.9 88.2
4500 55.05037 77.2 88.2
4501 55.06037 89.4 88.3
4502 55.07037 103.8 88.3
4503 55.08037 94.3 88.3
4504 55.09037 98.7 88.4
4505 55.10037 85.7 88.4
4506 55.11037 99.2 88.5
4507 55.12037 91.6 88.5
4508 55.13037 76.4 88.6
4509 55.14037 79 88.6
4510 55.15037 103.4 88.7
4511 55.16037 76.6 88.8
4512 55.17037 80.1 88.8
4513 55.18037 86 88.9
4514 55.19037 80.1 89
4515 55.20037 90.8 89
4516 55.21037 82 89
4517 55.22037 95.1 88.9
4518 55.23037 95.7 88.9
4519 55.24037 98 88.9
4520 55.25037 91.4 88.9
4521 55.26037 110.3 88.9
4522 55.27037 95.6 88.9
4523 55.28037 97.9 88.9
4524 55.29037 81.3 88.9
4525 55.30037 93.4 88.9
4526 55.31037 87.6 88.9
4527 55.32037 84.6 88.9
4528 55.33037 86.8 92.5
4529 55.34037 80 92.6
4530 55.35037 83.2 92.7
4531 55.36037 86.7 92.8
4532 55.37037 95.1 93
4533 55.38037 96.9 93.1
4534 55.39037 89.3 93.2
4535 55.40037 97.1 93.4
4536 55.41037 87.7 93.5
4537 55.42037 74.3 93.7
4538 55.43037 91.7 93.8
4539 55.44037 99.9 94
4540 55.45037 89 94.1
4541 55.46037 86.6 94.3
4542 55.47037 84.8 94.5
4543 55.48037 105.1 94.7
4544 55.49037 87.9 94.9
4545 55.50037 89.4 95.1
4546 55.51037 102.8 95.3
4547 55.52037 86.5 95.5
4548 55.53037 89.7 95.7
4549 55.54037 85.9 96
4550 55.55037 89.4 96.2
4551 55.56037 88 96.5
4552 55.57037 69.1 96.8
4553 55.58037 84.1 97.1
4554 55.59037 93.4 97.4
4555 55.60037 83.7 97.7
4556 55.61037 108.9 98
4557 55.62037 110.5 98.4
4558 55.63037 88.6 98.8
4559 55.64037 101 99.2
4560 55.65037 88.2 99.6
4561 55.66037 94.5 100.1
4562 55.67037 101.2 100.5
4563 55.68037 92.9 101.1
4564 55.69037 95.3 101.6
4565 55.70037 89.6 102.2
4566 55.71037 97.5 102.8
4567 55.72037 90.9 103.5
4568 55.73037 88.7 104.2
4569 55.74037 113.2 104.9
4570 55.75037 92.9 105.8
4571 55.76037 83.5 106.6
4572 55.77037 111.4 107.6
4573 55.78037 106.5 108.6
4574 55.79037 115.8 109.8
4575 55.80037 90.7 111
4576 55.81037 125.6 112.3
4577 55.82037 96.4 113.8
4578 55.83037 121.3 115.4
4579 55.84037 111.2 117.2
4580 55.85037 116.6 119.1
4581 55.86037 122 121.3
4582 55.87037 107.7 123.7
4583 55.88037 121.3 126.4
4584 55.89037 134.2 129.39999
4585 55.90037 118.1 132.7
4586 55.91037 132.60001 136.5
4587 55.92037 148 140.89999
4588 55.93037 154.39999 145.8
4589 55.94037 138 151.5
4590 55.95037 180.89999 158
4591 55.96037 162 165.60001
4592 55.97037 199.3 174.60001
4593 55.98037 206.7 185.10001
4594 55.99037 215.7 197.60001
4595 56.00037 238.7 212.60001
4596 56.01037 263.10001 230.8
4597 56.02037 251 252.89999
4598 56.03037 314.29999 280
4599 56.04037 349.10001 313.39999
4600 56.05037 399 354.39999
4601 56.06037 455.60001 404.60001
4602 56.07037 571.90002 465.20001
4603 56.08037 614.90002 536.40002
4604 56.09037 672 615.5
4605 56.10037 748.40002 695.40002
4606 56.11037 774 762.90002
4607 56.12037 771.90002 801.29999
4608 56.13037 800.20001 798.90002
4609 56.14037 779 756.5
4610 56.15037 658.20001 686.79999
4611 56.16037 628 606.5
4612 56.17037 529.59998 528.09998
4613 56.18037 513.70001 458.10001
4614 56.19037 452.10001 398.70001
4615 56.20037 381.89999 349.70001
4616 56.21037 356.79999 309.70001
4617 56.22037 327.10001 277.10001
4618 56.23037 292.79999 250.7
4619 56.24037 261.79999 230.10001
4620 56.25037 239.89999 212.39999
4621 56.26037 220.89999 197.8
4622 56.27037 205.2 185.60001
4623 56.28037 183.60001 175.3
4624 56.29037 175.89999 166.60001
4625 56.30037 179.39999 159.2
4626 56.31037 157.39999 152.8
4627 56.32037 155 147.3
4628 56.33037 143.60001 142.60001
4629 56.34037 128.10001 138.39999
4630 56.35037 143.60001 134.7
4631 56.36037 130.89999 131.5
4632 56.37037 134.89999 128.60001
4633 56.38037 133.60001 126
4634 56.39037 105.2 123.8
4635 56.40037 123.8 121.7
4636 56.41037 108.7 119.9
4637 56.42037 101.8 118.2
4638 56.43037 117.8 116.7
4639 56.44037 121 115.4
4640 56.45037 115.9 114.2
4641 56.46037 99 113.1
4642 56.47037 104 112.1
4643 56.48037 113.5 111.2
4644 56.49037 105.1 110.3
4645 56.50037 113.8 109.6
4646 56.51037 100.2 108.9
4647 56.52037 113.3 108.3
4648 56.53037 124.7 107.7
4649 56.54037 105.8 107.2
4650 56.55037 91.8 106.7
4651 56.56037 110.2 106.3
4652 56.57037 93.6 105.9
4653 56.58037 95.5 105.5
4654 56.59037 85.9 105.2
4655 56.60037 91.6 105
4656 56.61037 88.1 104.7
4657 56.62037 101.4 104.5
4658 56.63037 89.6 104.4
4659 56.64037 102.3 104.2
4660 56.65037 85.8 104.1
4661 56.66037 91.7 104.1
4662 56.67037 99.7 104
4663 56.68037 86.1 104
4664 56.69037 100.1 104
4665 56.70037 101.5 104.1
4666 56.71037 103.3 104.2
4667 56.72037 107.8 104.3
4668 56.73037 93.8 104.5
4669 56.74037 92.9 104.7
4670 56.75037 99.2 105
4671 56.76037 92.9 105.3
4672 56.77037 91.6 105.7
4673 56.78037 101.3 106.1
4674 56.79037 122.3 106.6
4675 56.80037 111.8 107.2
4676 56.81037 99.3 107.9
4677 56.82037 113.9 108.7
4678 56.83037 105.2 109.6
4679 56.84037 98.6 110.7
4680 56.85037 97.2 111.9
4681 56.86037 103.4 113.4
4682 56.87037 109.9 115
4683 56.88037 115.2 117
4684 56.89037 117.7 119.3
4685 56.90037 120.8 122.1
4686 56.91037 101.5 125.3
4687 56.92037 129.39999 129.3
4688 56.93037 124.1 130.60001
4689 56.94037 149.2 136.5
4690 56.95037 153 143.7
4691 56.96037 151.89999 152.5
4692 56.97037 163.60001 163.39999
4693 56.98037 191.60001 176.60001
4694 56.99037 178.7 192.5
4695 57.00037 251.2 211
4696 57.01037 250.7 231.60001
4697 57.02037 281.60001 252.39999
4698 57.03037 289.10001 270.10001
4699 57.04037 304.10001 280.60001
4700 57.05037 283.10001 280.70001
4701 57.06037 281.70001 270.5
4702 57.07037 272.5 252.89999
4703 57.08037 238.3 232.2
4704 57.09037 253.60001 211.60001
4705 57.10037 192.2 193.10001
4706 57.11037 188.89999 177.2
4707 57.12037 157.3 164
4708 57.13037 150.39999 157.2
4709 57.14037 162.10001 148.5
4710 57.15037 140.89999 141.39999
4711 57.16037 132.10001 135.60001
4712 57.17037 115.3 130.89999
4713 57.18037 135.60001 127
4714 57.19037 116.3 123.8
4715 57.20037 132.39999 121.1
4716 57.21037 113.9 118.8
4717 57.22037 118 116.9
4718 57.23037 87.3 115.3
4719 57.24037 117.2 114
4720 57.25037 120.8 112.8
4721 57.26037 98.2 111.9
4722 57.27037 84.6 111
4723 57.28037 97.1 110.3
4724 57.29037 111.9 109.7
4725 57.30037 95.2 109.2
4726 57.31037 101.3 108.8
4727 57.32037 103.1 108.4
4728 57.33037 94.1 108.1
4729 57.34037 119.1 107.9
4730 57.35037 98.7 107.8
4731 57.36037 95.3 107.6
4732 57.37037 83.6 107.6
4733 57.38037 102.1 107.5
4734 57.39037 92.6 107.6
4735 57.40037 110.1 107.6
4736 57.41037 101 107.7
4737 57.42037 112.4 107.8
4738 57.43037 107.8 108
4739 57.44037 106 108.2
4740 57.45037 91 108.5
4741 57.46037 83.8 108.7
4742 57.47037 89.4 109.1
4743 57.48037 111.4 109.4
4744 57.49037 93.6 109.8
4745 57.50037 109.3 110.2
4746 57.51037 92.4 110.7
4747 57.52037 87.7 111.3
4748 57.53037 106 111.8
4749 57.54037 117.2 112.5
4750 57.55037 102.4 113.2
4751 57.56037 93.4 113.9
4752 57.57037 89.6 114.8
4753 57.58037 100.8 115.7
4754 57.59037 103.3 116.6
4755 57.60037 93.5 117.7
4756 57.61037 89.8 118.9
4757 57.62037 109.2 120.2
4758 57.63037 102.3 121.6
4759 57.64037 106.1 123.1
4760 57.65037 104.8 124.8
4761 57.66037 104.2 126.6
4762 57.67037 106 128.7
4763 57.68037 124.6 131
4764 57.69037 123.7 133.5
4765 57.70037 139.60001 136.3
4766 57.71037 115.9 139.39999
4767 57.72037 132.7 142.89999
4768 57.73037 122.8 146.89999
4769 57.74037 133.60001 151.3
4770 57.75037 148.5 156.39999
4771 57.76037 126.6 162.2
4772 57.77037 147.5 168.8
4773 57.78037 178.7 176.39999
4774 57.79037 171.5 185.3
4775 57.80037 172.8 195.7
4776 57.81037 191.10001 207.89999
4777 57.82037 199 222.39999
4778 57.83037 258.5 239.7
4779 57.84037 269.89999 260.5
4780 57.85037 303.39999 285.70001
4781 57.86037 299.70001 315.5
4782 57.87037 378 353.10001
4783 57.88037 406.89999 398.89999
4784 57.89037 512.70001 454.60001
4785 57.90037 546.40002 521.40002
4786 57.91037 695.09998 599.40002
4787 57.92037 664.29999 686
4788 57.93037 788.79999 774.09998
4789 57.94037 789.40002 850.70001
4790 57.95037 795.20001 898.70001
4791 57.96037 853.70001 904.59998
4792 57.97037 809 866.59998
4793 57.98037 774.09998 795.90002
4794 57.99037 709.70001 709.29999
4795 58.00037 676.29999 621.40002
4796 58.01037 555.5 540.79999
4797 58.02037 517.70001 472.10001
4798 58.03037 432.70001 413.70001
4799 58.04037 392.29999 365.5
4800 58.05037 365 326.10001
4801 58.06037 309.10001 293.79999
4802 58.07037 300.10001 267.29999
4803 58.08037 283.5 245.5
4804 58.09037 224.5 227.39999
4805 58.10037 257.5 212.3
4806 58.11037 226.5 199.60001
4807 58.12037 192.8 188.8
4808 58.13037 187.5 179.60001
4809 58.14037 173.60001 171.8
4810 58.15037 157.89999 164.89999
4811 58.16037 180.39999 159
4812 58.17037 143.10001 153.8
4813 58.18037 160.89999 149.3
4814 58.19037 138.5 145.2
4815 58.20037 135.89999 141.7
4816 58.21037 125.5 138.5
4817 58.22037 141.2 135.7
4818 58.23037 135.3 133.2
4819 58.24037 121.7 130.89999
4820 58.25037 122.3 128.8
4821 58.26037 128.10001 127
4822 58.27037 126.6 125.3
4823 58.28037 119.2 123.8
4824 58.29037 120.8 122.4
4825 58.30037 101.8 121.2
4826 58.31037 118.5 120.1
4827 58.32037 96.5 119
4828 58.33037 110.8 118.1
4829 58.34037 99.2 117.2
4830 58.35037 106 116.4
4831 58.36037 115.7 115.7
4832 58.37037 100.9 115.1
4833 58.38037 96.3 114.5
4834 58.39037 98 114
4835 58.40037 93.2 113.5
4836 58.41037 107.4 113.1
4837 58.42037 96.6 112.7
4838 58.43037 124.6 112.4
4839 58.44037 100.9 112.1
4840 58.45037 91.2 111.8
4841 58.46037 111.8 111.6
4842 58.47037 106.7 111.5
4843 58.48037 98.3 111.3
4844 58.49037 90.4 111.2
4845 58.50037 84.8 111.2
4846 58.51037 99.2 111.2
4847 58.52037 92.6 111.2
4848 58.53037 107.8 111.3
4849 58.54037 98.1 111.4
4850 58.55037 113.8 111.6
4851 58.56037 116.3 111.8
4852 58.57037 113.9 112.1
4853 58.58037 117.4 112.4
4854 58.59037 106.6 112.8
4855 58.60037 83.8 113.3
4856 58.61037 110 113.9
4857 58.62037 106.3 114.6
4858 58.63037 109.8 115.4
4859 58.64037 111.4 116.3
4860 58.65037 113.9 117.4
4861 58.66037 123.1 118.7
4862 58.67037 118.1 120.2
4863 58.68037 123.8 121.9
4864 58.69037 120.8 123.9
4865 58.70037 118.1 126.3
4866 58.71037 118.9 129.2
4867 58.72037 135.39999 132.60001
4868 58.73037 124 136.60001
4869 58.74037 155.7 141.5
4870 58.75037 160.8 147.5
4871 58.76037 149.7 154.7
4872 58.77037 164.5 163.5
4873 58.78037 188.2 174.3
4874 58.79037 192.2 183.39999
4875 58.80037 229.39999 199.2
4876 58.81037 285 217.7
4877 58.82037 299.10001 238.3
4878 58.83037 289 259.70001
4879 58.84037 309.10001 279
4880 58.85037 322.39999 292.20001
4881 58.86037 317.60001 296
4882 58.87037 302.10001 289.10001
4883 58.88037 312.29999 273.60001
4884 58.89037 286.89999 253.39999
4885 58.90037 266.70001 232.10001
4886 58.91037 204.39999 212.10001
4887 58.92037 220.8 194.39999
4888 58.93037 222.10001 179.5
4889 58.94037 194.8 167
4890 58.95037 169.5 156.8
4891 58.96037 160 148.39999
4892 58.97037 175.60001 141.5
4893 58.98037 157.3 135.8
4894 58.99037 159.8 131.10001
4895 59.00037 155 127.1
4896 59.01037 137.10001 123.8
4897 59.02037 123.8 121
4898 59.03037 133.3 118.6
4899 59.04037 122.6 116.6
4900 59.05037 133 114.8
4901 59.06037 118.2 113.3
4902 59.07037 135.5 111.9
4903 59.08037 128.3 110.7
4904 59.09037 131.10001 109.7
4905 59.10037 126.8 108.7
4906 59.11037 117.1 107.9
4907 59.12037 132.89999 107.2
4908 59.13037 127.2 106.5
4909 59.14037 121.8 105.9
4910 59.15037 116.3 105.4
4911 59.16037 126.1 104.9
4912 59.17037 108.6 104.5
4913 59.18037 137.3 104.1
4914 59.19037 122.9 103.7
4915 59.20037 105.5 103.4
4916 59.21037 114.3 103.1
4917 59.22037 108.7 102.8
4918 59.23037 95.2 102.6
4919 59.24037 111.1 102.4
4920 59.25037 115.8 102.2
4921 59.26037 106.5 102
4922 59.27037 119.7 101.8
4923 59.28037 108.1 101.6
4924 59.29037 107 101.5
4925 59.30037 126.3 101.4
4926 59.31037 107.7 101.2
4927 59.32037 112 101.1
4928 59.33037 105 101
4929 59.34037 113.4 100.9
4930 59.35037 120.5 100.9
4931 59.36037 109.8 100.8
4932 59.37037 110 100.7
4933 59.38037 102.1 100.7
4934 59.39037 138 100.6
4935 59.40037 136.10001 100.6
4936 59.41037 103 100.6
4937 59.42037 119.5 100.5
4938 59.43037 119.5 100.5
4939 59.44037 117.8 100.5
4940 59.45037 109.9 100.5
4941 59.46037 110 100.5
4942 59.47037 110.5 100.6
4943 59.48037 115 100.6
4944 59.49037 127.8 100.7
4945 59.50037 122 100.7
4946 59.51037 114.5 100.8
4947 59.52037 136.60001 100.9
4948 59.53037 118.9 101
4949 59.54037 105.3 101.2
4950 59.55037 129.89999 101.3
4951 59.56037 106.5 101.5
4952 59.57037 120.4 101.8
4953 59.58037 134.8 102
4954 59.59037 121.2 102.3
4955 59.60037 128.2 102.7
4956 59.61037 139.89999 103.2
4957 59.62037 113.5 103.7
4958 59.63037 139.39999 104.4
4959 59.64037 147.5 105.2
4960 59.65037 144.3 106.2
4961 59.66037 139.89999 107.3
4962 59.67037 117.3 108.8
4963 59.68037 147.7 110.5
4964 59.69037 153.5 112.6
4965 59.70037 153.10001 115.1
4966 59.71037 167.39999 116.9
4967 59.72037 170.7 119.9
4968 59.73037 151.7 122.8
4969 59.74037 167.89999 125
4970 59.75037 166.7 126.1
4971 59.76037 140.60001 125.7
4972 59.77037 163.39999 133.39999
4973 59.78037 169.10001 131
4974 59.79037 162.7 128.3
4975 59.80037 162.89999 125.6
4976 59.81037 123.2 123.2
4977 59.82037 158.89999 121.2
4978 59.83037 149.7 119.5
4979 59.84037 137.7 118.2
4980 59.85037 144.8 117.2
4981 59.86037 140.7 116.5
4982 59.87037 156 115.9
4983 59.88037 181.10001 115.5
4984 59.89037 167.10001 115.2
4985 59.90037 141.2 115.1
4986 59.91037 159 115
4987 59.92037 147.10001 115
4988 59.93037 149.10001 115.1
4989 59.94037 159.10001 115.2
4990 59.95037 129.60001 115.4
4991 59.96037 131.8 115.7
4992 59.97037 153.89999 115.9
4993 59.98037 143.8 116.3
4994 59.99037 135.5 116.6
4995 60.00037 131.3 117.1
4996 60.01037 138.5 117.5
4997 60.02037 139.89999 118
4998 60.03037 117.7 118.5
4999 60.04037 133.2 119.1
5000 60.05037 109.6 119.7
5001 60.06037 146.8 120.4
5002 60.07037 116.7 121
5003 60.08037 134.5 121.8
5004 60.09037 139.3 122.6
5005 60.10037 116.5 123.4
5006 60.11037 147.2 124.3
5007 60.12037 122.7 125.2
5008 60.13037 127.3 126.3
5009 60.14037 113.4 127.3
5010 60.15037 130.10001 128.5
5011 60.16037 130.60001 129.7
5012 60.17037 130.5 131
5013 60.18037 114.7 132.39999
5014 60.19037 116.7 133.8
5015 60.20037 132.5 135.39999
5016 60.21037 108.9 137.10001
5017 60.22037 125.8 138.89999
5018 60.23037 114.4 140.89999
5019 60.24037 136.7 143
5020 60.25037 141.5 145.2
5021 60.26037 127 147.60001
5022 60.27037 139.8 150.3
5023 60.28037 127.7 153.10001
5024 60.29037 137.10001 156.2
5025 60.30037 135.7 159.5
5026 60.31037 149.3 163.2
5027 60.32037 158.10001 167.10001
5028 60.33037 156.60001 171.5
5029 60.34037 147.3 176.3
5030 60.35037 178.3 181.5
5031 60.36037 177.60001 187.3
5032 60.37037 193.89999 193.7
5033 60.38037 168.89999 200.8
5034 60.39037 180.3 208.7
5035 60.40037 179.39999 217.60001
5036 60.41037 201.60001 227.5
5037 60.42037 217.7 238.7
5038 60.43037 225.39999 251.39999
5039 60.44037 255.39999 265.79999
5040 60.45037 245.10001 282.39999
5041 60.46037 267.5 301.39999
5042 60.47037 313.5 323.29999
5043 60.48037 361.10001 348.89999
5044 60.49037 377.10001 378.89999
5045 60.50037 429.60001 414.39999
5046 60.51037 481.5 456.5
5047 60.52037 520.79999 506.79999
5048 60.53037 603.29999 567.29999
5049 60.54037 686.09998 640.40002
5050 60.55037 854.20001 728.79999
5051 60.56037 923.59998 835.59998
5052 60.57037 1101.5 963.90002
5053 60.58037 1319.90002 1116
5054 60.59037 1482.5 1291.5
5055 60.60037 1662.69995 1484.5
5056 60.61037 1779.09998 1680.09998
5057 60.62037 1885.30005 1851.90002
5058 60.63037 2029.69995 1965.90002
5059 60.64037 2005.19995 1993
5060 60.65037 1874.30005 1925.5
5061 60.66037 1782.30005 1782.09998
5062 60.67037 1709 1596
5063 60.68037 1450.40002 1398.90002
5064 60.69037 1303.19995 1212.30005
5065 60.70037 1166.59998 1046.69995
5066 60.71037 1023.59998 905.20001
5067 60.72037 855.90002 786.5
5068 60.73037 771.70001 688.20001
5069 60.74037 706.09998 606.79999
5070 60.75037 591.40002 539.59998
5071 60.76037 509.29999 483.79999
5072 60.77037 521.90002 437.29999
5073 60.78037 471.79999 398.29999
5074 60.79037 379.10001 365.39999
5075 60.80037 370.70001 337.39999
5076 60.81037 332.20001 313.5
5077 60.82037 328.29999 292.89999
5078 60.83037 286.10001 275
5079 60.84037 270.20001 259.5
5080 60.85037 254.5 245.89999
5081 60.86037 242.5 233.89999
5082 60.87037 230.60001 223.2
5083 60.88037 212.60001 213.8
5084 60.89037 197.8 205.39999
5085 60.90037 174.5 197.8
5086 60.91037 191.60001 191.10001
5087 60.92037 171.8 184.89999
5088 60.93037 170.5 179.39999
5089 60.94037 153.5 174.39999
5090 60.95037 148.2 169.8
5091 60.96037 158.7 165.60001
5092 60.97037 150.39999 161.8
5093 60.98037 146.2 158.3
5094 60.99037 131.10001 155.10001
5095 61.00037 127.1 152.10001
5096 61.01037 175.3 149.39999
5097 61.02037 137.2 146.89999
5098 61.03037 132.8 144.5
5099 61.04037 132 142.3
5100 61.05037 127.3 140.3
5101 61.06037 101.6 138.39999
5102 61.07037 121.9 136.7
5103 61.08037 115.8 135
5104 61.09037 125.7 133.5
5105 61.10037 113.1 132
5106 61.11037 118.7 130.7
5107 61.12037 121 129.39999
5108 61.13037 129.3 128.2
5109 61.14037 115.7 127.1
5110 61.15037 123.7 126
5111 61.16037 115.9 125
5112 61.17037 117.4 124.1
5113 61.18037 124.9 123.2
5114 61.19037 98.4 122.4
5115 61.20037 110 121.6
5116 61.21037 83.9 120.8
5117 61.22037 113.4 120.1
5118 61.23037 101.1 119.4
5119 61.24037 90.8 118.7
5120 61.25037 103.8 118.1
5121 61.26037 125.5 117.5
5122 61.27037 99 117
5123 61.28037 92.1 116.4
5124 61.29037 98.2 115.9
5125 61.30037 109.3 115.4
5126 61.31037 107.2 115
5127 61.32037 97.9 114.5
5128 61.33037 99.8 114.1
5129 61.34037 100.2 113.7
5130 61.35037 112.1 113.3
5131 61.36037 120.3 112.9
5132 61.37037 114.4 112.6
5133 61.38037 100.3 112.2
5134 61.39037 110.9 111.9
5135 61.40037 92.2 111.6
5136 61.41037 113.5 111.3
5137 61.42037 103.3 111
5138 61.43037 120 110.7
5139 61.44037 106 110.4
5140 61.45037 112.2 110.1
5141 61.46037 95.2 109.9
5142 61.47037 94.7 109.7
5143 61.48037 105.2 109.4
5144 61.49037 100 109.9
5145 61.50037 92.5 109.7
5146 61.51037 98 100.1
5147 61.52037 117.6 100.1
5148 61.53037 99.3 100.1
5149 61.54037 97 100.2
5150 61.55037 107.8 100.2
5151 61.56037 82.6 100.2
5152 61.57037 113.2 100.2
5153 61.58037 85.1 100.3
5154 61.59037 109.1 100.3
5155 61.60037 116.6 100.3
5156 61.61037 94.4 100.4
5157 61.62037 120.4 100.4
5158 61.63037 90.9 100.4
5159 61.64037 100.4 100.5
5160 61.65037 96.5 100.5
5161 61.66037 106.4 100.5
5162 61.67037 112.8 100.6
5163 61.68037 108.6 100.6
5164 61.69037 102.1 100.7
5165 61.70037 102.5 100.7
5166 61.71037 109.1 100.7
5167 61.72037 98.5 100.8
5168 61.73037 118.6 100.8
5169 61.74037 92.5 100.9
5170 61.75037 108 100.9
5171 61.76037 95.6 101
5172 61.77037 82.2 101
5173 61.78037 110.7 101.1
5174 61.79037 91.6 101.1
5175 61.80037 88.2 101.2
5176 61.81037 92.3 101.2
5177 61.82037 101.7 101.3
5178 61.83037 95.4 101.3
5179 61.84037 89.7 101.4
5180 61.85037 106.2 101.5
5181 61.86037 85.4 101.5
5182 61.87037 96.7 101.6
5183 61.88037 105 101.7
5184 61.89037 102.5 101.8
5185 61.90037 106.5 101.9
5186 61.91037 100.6 101.9
5187 61.92037 110.7 102.1
5188 61.93037 98.9 102.2
5189 61.94037 102.1 102.3
5190 61.95037 99.6 102.4
5191 61.96037 98.2 102.5
5192 61.97037 90.8 102.7
5193 61.98037 108 102.8
5194 61.99037 112.8 103
5195 62.00037 100 103.1
5196 62.01037 100.4 103.3
5197 62.02037 104.1 103.5
5198 62.03037 109.9 103.8
5199 62.04037 94.5 104
5200 62.05037 90.8 104.2
5201 62.06037 96.9 104.5
5202 62.07037 117 104.8
5203 62.08037 120.9 105.2
5204 62.09037 103 105.5
5205 62.10037 109.7 105.9
5206 62.11037 121.3 106.4
5207 62.12037 110.8 106.9
5208 62.13037 125.3 107.4
5209 62.14037 107 108
5210 62.15037 100.9 108.7
5211 62.16037 122.3 109.5
5212 62.17037 110.3 110.3
5213 62.18037 126.3 111.3
5214 62.19037 115.8 112.4
5215 62.20037 105.9 113.7
5216 62.21037 118.3 115.1
5217 62.22037 145.5 116.8
5218 62.23037 105.5 118.8
5219 62.24037 128.5 121.1
5220 62.25037 146.5 123.8
5221 62.26037 145.60001 127
5222 62.27037 158.89999 130.8
5223 62.28037 125.4 135.39999
5224 62.29037 164.8 140.89999
5225 62.30037 158.7 147.5
5226 62.31037 185.3 155.39999
5227 62.32037 180.2 164.89999
5228 62.33037 225.8 175.89999
5229 62.34037 196.7 198.39999
5230 62.35037 200.7 212.2
5231 62.36037 223.5 225.8
5232 62.37037 247.8 237.3
5233 62.38037 225.60001 244.60001
5234 62.39037 216.7 245.89999
5235 62.40037 227.60001 240.89999
5236 62.41037 211 230.89999
5237 62.42037 209.7 218.3
5238 62.43037 175.2 204.89999
5239 62.44037 193.89999 192.3
5240 62.45037 171.3 181
5241 62.46037 164.7 171.39999
5242 62.47037 173 163.3
5243 62.48037 155.3 156.7
5244 62.49037 180.10001 151.2
5245 62.50037 123.9 146.7
5246 62.51037 155.10001 143.10001
5247 62.52037 135.7 140.10001
5248 62.53037 133.89999 137.7
5249 62.54037 140.7 135.7
5250 62.55037 146 134.10001
5251 62.56037 111.9 132.8
5252 62.57037 122.4 131.8
5253 62.58037 139.2 131
5254 62.59037 124.5 130.39999
5255 62.60037 120.6 130
5256 62.61037 112.7 129.7
5257 62.62037 119.5 129.5
5258 62.63037 128.10001 129.5
5259 62.64037 126.7 129.60001
5260 62.65037 134.60001 129.7
5261 62.66037 111.5 130
5262 62.67037 140.89999 130.3
5263 62.68037 114.7 130.8
5264 62.69037 120.7 131.3
5265 62.70037 121.8 131.89999
5266 62.71037 112.4 132.60001
5267 62.72037 118 133.3
5268 62.73037 129.8 134.2
5269 62.74037 121 135.10001
5270 62.75037 127 136.10001
5271 62.76037 128.8 137.2
5272 62.77037 117.9 138.39999
5273 62.78037 103.6 139.7
5274 62.79037 128.10001 141.10001
5275 62.80037 105.7 142.7
5276 62.81037 125.4 144.3
5277 62.82037 143.5 146.10001
5278 62.83037 105.6 148
5279 62.84037 131.10001 150.10001
5280 62.85037 152.10001 152.39999
5281 62.86037 129.89999 154.8
5282 62.87037 128.8 157.5
5283 62.88037 126.1 160.3
5284 62.89037 146.2 163.39999
5285 62.90037 139.2 166.8
5286 62.91037 146.89999 170.5
5287 62.92037 146.3 174.5
5288 62.93037 185.10001 178.8
5289 62.94037 142.3 183.60001
5290 62.95037 156.3 188.89999
5291 62.96037 182.8 194.7
5292 62.97037 198.10001 201
5293 62.98037 175.10001 208.10001
5294 62.99037 193 215.89999
5295 63.00037 173.7 224.60001
5296 63.01037 227.89999 234.39999
5297 63.02037 211.60001 245.3
5298 63.03037 246.60001 257.5
5299 63.04037 255.10001 271.39999
5300 63.05037 265.60001 287.20001
5301 63.06037 296.60001 305.20001
5302 63.07037 354.20001 325.79999
5303 63.08037 323.89999 349.60001
5304 63.09037 386.60001 377.20001
5305 63.10037 409.20001 409.39999
5306 63.11037 463.10001 447.20001
5307 63.12037 515.59998 491.89999
5308 63.13037 592.09998 545
5309 63.14037 675.59998 608.40002
5310 63.15037 769.90002 684.29999
5311 63.16037 856 775.29999
5312 63.17037 1003 884.20001
5313 63.18037 1159.90002 1014
5314 63.19037 1270.80005 1171.69995
5315 63.20037 1503.59998 1346.40002
5316 63.21037 1707.40002 1538.09998
5317 63.22037 1816.69995 1733.90002
5318 63.23037 1899.30005 1910.80005
5319 63.24037 2007.09998 2038.30005
5320 63.25037 2033.69995 2087.8999
5321 63.26037 1999.30005 2046.90002
5322 63.27037 1947 1925.90002
5323 63.28037 1741.90002 1752.59998
5324 63.29037 1646 1557
5325 63.30037 1417.40002 1364.5
5326 63.31037 1348.90002 1188.09998
5327 63.32037 1126.19995 1033.90002
5328 63.33037 973.70001 902.20001
5329 63.34037 873.79999 791.59998
5330 63.35037 723.5 699.29999
5331 63.36037 655 622.20001
5332 63.37037 564.70001 558
5333 63.38037 570.70001 504.20001
5334 63.39037 522.5 459
5335 63.40037 456.89999 420.79999
5336 63.41037 434 388.29999
5337 63.42037 355.60001 360.60001
5338 63.43037 350.5 336.70001
5339 63.44037 309.70001 316.10001
5340 63.45037 305.89999 298.20001
5341 63.46037 267.89999 282.5
5342 63.47037 256.10001 268.79999
5343 63.48037 248.39999 256.70001
5344 63.49037 232.2 246
5345 63.50037 240 236.5
5346 63.51037 194.89999 228.10001
5347 63.52037 191.39999 220.5
5348 63.53037 202.5 213.8
5349 63.54037 185.8 207.8
5350 63.55037 196.89999 202.39999
5351 63.56037 162 197.60001
5352 63.57037 162.60001 193.3
5353 63.58037 163.5 189.39999
5354 63.59037 185.60001 185.89999
5355 63.60037 164.3 182.8
5356 63.61037 178.2 180
5357 63.62037 159.3 177.60001
5358 63.63037 165.2 175.39999
5359 63.64037 173.39999 173.5
5360 63.65037 159.10001 171.8
5361 63.66037 147.39999 170.39999
5362 63.67037 122.8 169.2
5363 63.68037 143.3 168.2
5364 63.69037 133.3 167.5
5365 63.70037 148.60001 166.89999
5366 63.71037 136 166.60001
5367 63.72037 136.39999 166.39999
5368 63.73037 125.6 166.5
5369 63.74037 135.3 166.8
5370 63.75037 132.60001 167.3
5371 63.76037 108.7 168
5372 63.77037 149.5 169
5373 63.78037 148.2 170.2
5374 63.79037 140.8 171.7
5375 63.80037 141.7 173.5
5376 63.81037 156 175.60001
5377 63.82037 138 178
5378 63.83037 137.2 180.89999
5379 63.84037 143.10001 184.2
5380 63.85037 136 187.89999
5381 63.86037 174.39999 192.2
5382 63.87037 174.39999 197.2
5383 63.88037 153.60001 202.8
5384 63.89037 161.39999 209.3
5385 63.90037 178.89999 216.7
5386 63.91037 198.89999 225.2
5387 63.92037 205.3 235.10001
5388 63.93037 227.8 246.5
5389 63.94037 233 259.79999
5390 63.95037 247.39999 275.29999
5391 63.96037 261.29999 293.5
5392 63.97037 339.79999 315.10001
5393 63.98037 332.20001 340.60001
5394 63.99037 389 370.89999
5395 64.00037 428.89999 407.20001
5396 64.01037 478 450.70001
5397 64.02036 541 502.89999
5398 64.03036 572.79999 565.09998
5399 64.04037 692.59998 638.59998
5400 64.05037 824.59998 724.29999
5401 64.06036 909.90002 821
5402 64.07037 975.79999 925.09998
5403 64.08037 1153 1028
5404 64.09036 1095 1116.30005
5405 64.10036 1143 1173.90002
5406 64.11037 1136.30005 1187.30005
5407 64.12037 1083.30005 1153.30005
5408 64.13036 1077.30005 1080.09998
5409 64.14037 967.09998 983
5410 64.15037 885.09998 877.70001
5411 64.16037 862.59998 775.5
5412 64.17036 739.5 673
5413 64.18037 669.79999 592.20001
5414 64.19037 580.09998 523.29999
5415 64.20036 551.59998 465.39999
5416 64.21037 458.5 416.79999
5417 64.22037 391.39999 376.20001
5418 64.23037 377.20001 342.20001
5419 64.24036 358.89999 313.60001
5420 64.25037 326.79999 289.5
5421 64.26037 302.10001 269
5422 64.27036 257.5 251.5
5423 64.28036 270.10001 236.5
5424 64.29037 244.5 223.60001
5425 64.30037 217.39999 212.3
5426 64.31036 237.8 202.5
5427 64.32037 201.60001 193.89999
5428 64.33037 208.89999 186.3
5429 64.34036 171.7 179.5
5430 64.35036 172.39999 173.5
5431 64.36037 202.2 168.2
5432 64.37037 189.5 163.39999
5433 64.38036 170.39999 159.10001
5434 64.39037 158.8 155.2
5435 64.40037 142.5 151.60001
5436 64.41037 160.5 148.39999
5437 64.42036 136.60001 145.5
5438 64.43037 135.8 142.8
5439 64.44037 125.1 140.39999
5440 64.45036 135.10001 138.2
5441 64.46037 128.3 136.10001
5442 64.47037 143.10001 134.2
5443 64.48037 116.8 132.5
5444 64.49036 106.3 130.89999
5445 64.50037 111.5 129.39999
5446 64.51037 140.39999 128
5447 64.52036 119.4 126.7
5448 64.53036 104.8 125.5
5449 64.54037 119.9 124.4
5450 64.55037 115.5 123.3
5451 64.56036 141.8 122.4
5452 64.57037 115.6 121.4
5453 64.58037 115.8 120.6
5454 64.59036 105.5 119.8
5455 64.60036 99.1 119.1
5456 64.61037 105.5 118.4
5457 64.62037 117.5 117.7
5458 64.63036 98.2 117.1
5459 64.64037 103.5 116.5
5460 64.65037 98.5 116
5461 64.66037 102.3 115.5
5462 64.67036 107.6 115.1
5463 64.68037 100.4 114.6
5464 64.69037 93 114.2
5465 64.70036 105.9 113.9
5466 64.71037 120.2 113.5
5467 64.72037 103.2 113.2
5468 64.73037 120 113
5469 64.74036 125.1 112.7
5470 64.75037 123.8 112.5
5471 64.76037 99.3 112.3
5472 64.77036 91.4 112.2
5473 64.78036 132.2 112.1
5474 64.79037 122.1 112.1
5475 64.80037 114.1 112.1
5476 64.81036 128.10001 112.1
5477 64.82037 135.7 112.3
5478 64.83037 110 112.5
5479 64.84036 111 112.8
5480 64.85036 115.1 113.8
5481 64.86037 125.4 114.4
5482 64.87037 113.5 115.1
5483 64.88036 122.7 116
5484 64.89037 113.2 117.2
5485 64.90037 119.4 118.5
5486 64.91037 117.2 120
5487 64.92036 116.7 121.7
5488 64.93037 103.5 123.4
5489 64.94037 117.3 124.8
5490 64.95036 148.8 125.7
5491 64.96037 124.7 125.9
5492 64.97037 126.2 125.3
5493 64.98037 131.5 124
5494 64.99036 147.60001 122.2
5495 65.00037 132.60001 120.3
5496 65.01037 100.6 118.4
5497 65.02036 138.8 116.6
5498 65.03036 125 115
5499 65.04037 110 108.4
5500 65.05037 104.9 107.3
5501 65.06036 123.9 106.5
5502 65.07037 99.7 105.8
5503 65.08037 104 105.1
5504 65.09036 121.6 104.7
5505 65.10036 113.1 104.2
5506 65.11037 108.3 103.9
5507 65.12037 120.3 103.6
5508 65.13036 113.6 103.4
5509 65.14037 103.3 103.1
5510 65.15037 114.7 103
5511 65.16037 124.9 102.8
5512 65.17036 106.3 102.7
5513 65.18037 105 102.6
5514 65.19037 126.7 102.5
5515 65.20036 112.7 102.5
5516 65.21037 122.8 102.4
5517 65.22037 79.1 102.4
5518 65.23037 94.4 102.4
5519 65.24036 129 102.4
5520 65.25037 96.9 102.4
5521 65.26037 91.4 102.4
5522 65.27036 117.3 102.4
5523 65.28036 96.5 102.4
5524 65.29037 93.4 102.4
5525 65.30037 112.9 102.4
5526 65.31036 97 102.4
5527 65.32037 111.9 102.4
5528 65.33037 102.9 102.5
5529 65.34036 87.7 102.5
5530 65.35036 108.6 102.5
5531 65.36037 113.3 102.6
5532 65.37037 117 102.7
5533 65.38036 105.5 102.7
5534 65.39037 103.5 102.8
5535 65.40037 103.2 102.9
5536 65.41037 103.3 103
5537 65.42036 108.4 103.1
5538 65.43037 88.7 103.3
5539 65.44037 122 103.4
5540 65.45036 106.2 103.6
5541 65.46037 105.3 103.8
5542 65.47037 115.8 104
5543 65.48037 108.8 104.3
5544 65.49036 121.3 104.5
5545 65.50037 97.3 104.8
5546 65.51037 110.9 105.2
5547 65.52036 105.3 105.5
5548 65.53036 120.3 105.9
5549 65.54037 100.4 106.4
5550 65.55037 96.9 106.9
5551 65.56036 101.1 107.5
5552 65.57037 105.3 108.2
5553 65.58037 98 108.9
5554 65.59036 107.5 109.8
5555 65.60036 93.3 110.7
5556 65.61037 108.5 111.9
5557 65.62037 114.1 113.1
5558 65.63036 95.2 114.6
5559 65.64037 105.9 116.3
5560 65.65037 140.39999 118.3
5561 65.66037 107.8 120.6
5562 65.67036 116.3 123.3
5563 65.68037 149.60001 128.7
5564 65.69037 124.5 132.60001
5565 65.70036 154.10001 137.2
5566 65.71037 148.39999 142.7
5567 65.72037 140 149.2
5568 65.73037 169.89999 156.89999
5569 65.74036 182.2 165.89999
5570 65.75037 171.3 176.2
5571 65.76037 175.60001 187.5
5572 65.77036 207 199.3
5573 65.78036 206 210.3
5574 65.79037 201.89999 219
5575 65.80037 219.89999 223.8
5576 65.81036 216 223.5
5577 65.82037 184.89999 218.2
5578 65.83037 216.7 209.10001
5579 65.84036 205.39999 197.89999
5580 65.85036 166.3 186.2
5581 65.86037 168.8 175.10001
5582 65.87037 175.3 165
5583 65.88036 152.7 156.2
5584 65.89037 126 148.7
5585 65.90037 131.89999 142.39999
5586 65.91037 132.10001 137
5587 65.92036 127.7 132.5
5588 65.93037 139.3 128.8
5589 65.94037 129.7 125.6
5590 65.95036 107.9 123
5591 65.96037 85.7 120.7
5592 65.97037 92.1 118.8
5593 65.98037 111.4 117.2
5594 65.99036 117.6 115.8
5595 66.00037 118.6 114.6
5596 66.01037 127.1 113.6
5597 66.02036 94.5 112.7
5598 66.03036 126.9 111.9
5599 66.04037 125.8 111.3
5600 66.05037 96.3 110.7
5601 66.06036 111.5 110.3
5602 66.07037 117.6 109.8
5603 66.08037 115.7 109.5
5604 66.09036 89.3 109.2
5605 66.10036 85.3 109
5606 66.11037 114.4 108.8
5607 66.12037 115.2 108.7
5608 66.13036 94.6 108.6
5609 66.14037 98.6 108.6
5610 66.15037 109.2 108.6
5611 66.16037 113.2 108.6
5612 66.17036 80 108.7
5613 66.18037 85.1 108.8
5614 66.19037 93.6 109
5615 66.20036 95.2 109.2
5616 66.21037 106.3 109.4
5617 66.22037 99.6 109.7
5618 66.23037 91.1 110
5619 66.24036 86 110.4
5620 66.25037 92.3 110.8
5621 66.26037 101.1 111.3
5622 66.27036 105 111.8
5623 66.28036 100.4 112.4
5624 66.29037 120.6 113
5625 66.30037 105.6 113.8
5626 66.31036 87.5 114.6
5627 66.32037 95.6 115.5
5628 66.33037 114.4 116.4
5629 66.34036 126.7 117.5
5630 66.35036 101.1 118.8
5631 66.36037 105 120.1
5632 66.37037 121.5 121.6
5633 66.38036 127.6 123.3
5634 66.39037 100.5 125.2
5635 66.40037 136.3 127.3
5636 66.41037 132.60001 129.7
5637 66.42036 102.5 132.39999
5638 66.43037 127.6 135.39999
5639 66.44037 127.1 138.8
5640 66.45036 128.60001 142.7
5641 66.46037 136.10001 147.2
5642 66.47037 157.5 152.39999
5643 66.48037 171.10001 158.3
5644 66.49036 167.8 165.3
5645 66.50037 166 175.39999
5646 66.51037 179.10001 185
5647 66.52036 170.7 196.2
5648 66.53036 246 209.60001
5649 66.54037 239.7 225.39999
5650 66.55037 252 244.10001
5651 66.56036 295.89999 266.29999
5652 66.57037 355.20001 292.5
5653 66.58037 371.20001 322.89999
5654 66.59036 413.29999 357.39999
5655 66.60036 500.60001 395.20001
5656 66.61037 517.29999 434.20001
5657 66.62037 476.79999 470.5
5658 66.63036 575.5 498.89999
5659 66.64037 554.90002 514
5660 66.65037 551.5 512.5
5661 66.66037 523.90002 494.70001
5662 66.67036 463.89999 464.60001
5663 66.68037 477.89999 427.5
5664 66.69037 460.10001 388.5
5665 66.70036 417.10001 351.20001
5666 66.71037 361.5 317.29999
5667 66.72037 354.20001 287.70001
5668 66.73037 305.60001 262.29999
5669 66.74036 272.60001 240.8
5670 66.75037 260.5 222.60001
5671 66.76037 219.7 207.2
5672 66.77036 224.2 193.7
5673 66.78036 179.3 182.8
5674 66.79037 168.39999 173.60001
5675 66.80037 136.10001 165.7
5676 66.81036 160.60001 158.89999
5677 66.82037 148.3 153.10001
5678 66.83037 168.3 148.10001
5679 66.84036 158.10001 143.7
5680 66.85036 145.39999 139.89999
5681 66.86037 114.9 136.60001
5682 66.87037 117.2 133.7
5683 66.88036 132.7 131.10001
5684 66.89037 128.3 128.8
5685 66.90037 136.8 126.8
5686 66.91037 114.2 125
5687 66.92036 93.6 123.4
5688 66.93037 108.6 122
5689 66.94037 128.10001 120.8
5690 66.95036 109 119.7
5691 66.96037 97.3 118.7
5692 66.97037 120.6 117.8
5693 66.98037 116.4 117.1
5694 66.99036 121.7 116.4
5695 67.00037 114.4 115.9
5696 67.01037 104.9 115.4
5697 67.02036 118.9 115
5698 67.03036 92.2 114.7
5699 67.04037 108.1 114.5
5700 67.05037 123.9 114.3
5701 67.06036 99.4 114.2
5702 67.07037 114.1 114.2
5703 67.08037 102.3 114.2
5704 67.09036 112.3 114.3
5705 67.10036 90.1 114.5
5706 67.11037 120 114.8
5707 67.12037 114.5 115.1
5708 67.13036 107.2 115.5
5709 67.14037 127.1 116.1
5710 67.15037 105.6 116.7
5711 67.16037 100.6 117.4
5712 67.17036 125.3 118.2
5713 67.18037 117.7 119.2
5714 67.19037 102.8 120.2
5715 67.20036 113.3 121.5
5716 67.21037 115.5 122.9
5717 67.22037 102.9 124.5
5718 67.23037 119.9 126.3
5719 67.24036 116.9 128.3
5720 67.25037 118.3 130.7
5721 67.26037 115.4 133.3
5722 67.27036 125.3 136.3
5723 67.28036 145.89999 139.8
5724 67.29037 136 143.8
5725 67.30037 146 148.39999
5726 67.31036 131.8 153.7
5727 67.32037 154.89999 159.89999
5728 67.33037 183.10001 167.10001
5729 67.34036 202.60001 175.60001
5730 67.35036 209.60001 185.60001
5731 67.36037 225.3 197.3
5732 67.37037 244.3 211.3
5733 67.38036 268 227.8
5734 67.39037 272.10001 247.39999
5735 67.40037 301.10001 270.5
5736 67.41037 316.60001 297.39999
5737 67.42036 389 328.20001
5738 67.43037 395.89999 362.5
5739 67.44037 430.10001 398.70001
5740 67.45036 444.70001 434
5741 67.46037 448.10001 464.10001
5742 67.47037 453.89999 483.89999
5743 67.48037 513.5 489.39999
5744 67.49036 485.5 479.39999
5745 67.50037 443.79999 456
5746 67.51037 422.70001 423.70001
5747 67.52036 353.79999 387.5
5748 67.53036 359.10001 351.39999
5749 67.54037 333.20001 317.79999
5750 67.55037 286.29999 287.89999
5751 67.56036 267.79999 261.79999
5752 67.57037 278.70001 239.60001
5753 67.58037 232.7 220.7
5754 67.59036 225.89999 204.7
5755 67.60036 216.3 191.10001
5756 67.61037 209.8 179.7
5757 67.62037 208.2 167.8
5758 67.63036 199.39999 159.5
5759 67.64037 176.39999 152.39999
5760 67.65037 161.89999 146.3
5761 67.66037 145.8 141
5762 67.67036 155 136.3
5763 67.68037 153 132.3
5764 67.69037 152 128.7
5765 67.70036 122.5 125.5
5766 67.71037 143.60001 122.7
5767 67.72037 116.1 120.2
5768 67.73037 124.7 118
5769 67.74036 117.5 115.9
5770 67.75037 126.6 114.1
5771 67.76037 107.7 112.5
5772 67.77036 112.6 110.9
5773 67.78036 117.8 109.6
5774 67.79037 92 108.3
5775 67.80037 111.1 107.2
5776 67.81036 106.9 106.1
5777 67.82037 88.7 105.2
5778 67.83037 108.9 104.3
5779 67.84036 96 103.4
5780 67.85036 96.2 102.7
5781 67.86037 105.9 101.9
5782 67.87037 96 101.3
5783 67.88036 110.1 100.6
5784 67.89037 98 100.1
5785 67.90037 89.1 99.5
5786 67.91037 84.6 99
5787 67.92036 99.4 98.5
5788 67.93037 93.9 98.1
5789 67.94037 79.4 97.6
5790 67.95036 88.3 97.2
5791 67.96037 98.1 96.8
5792 67.97037 86.9 96.5
5793 67.98037 103.6 96.1
5794 67.99036 91.2 95.8
5795 68.00037 84.5 95.5
5796 68.01037 92.1 95.2
5797 68.02036 101.7 94.9
5798 68.03036 100.6 94.7
5799 68.04037 102.5 94.4
5800 68.05037 111.1 94.2
5801 68.06036 79 93.9
5802 68.07037 105.9 93.7
5803 68.08037 104 93.5
5804 68.09036 74.6 93.3
5805 68.10036 113.1 93.1
5806 68.11037 92.3 92.9
5807 68.12037 89.2 93.2
5808 68.13036 88.9 93.1
5809 68.14037 76.1 92.9
5810 68.15037 102.6 92.8
5811 68.16037 102.9 92.6
5812 68.17036 85.9 92.5
5813 68.18037 72.9 92.3
5814 68.19037 73.8 92.2
5815 68.20036 100.2 92.1
5816 68.21037 86.5 91.9
5817 68.22037 100.7 91.8
5818 68.23037 69.1 91.7
5819 68.24036 79.2 91.6
5820 68.25037 76.5 91.5
5821 68.26037 81.4 91.4
5822 68.27036 77.2 91.3
5823 68.28036 93.5 91.2
5824 68.29037 100.6 91.1
5825 68.30037 96.2 91
5826 68.31036 92.3 90.9
5827 68.32037 98.6 90.8
5828 68.33037 105.1 90.7
5829 68.34036 89 90.7
5830 68.35036 101.1 90.6
5831 68.36037 91.2 90.5
5832 68.37037 78.2 90.4
5833 68.38036 81.9 90.4
5834 68.39037 88.1 90.3
5835 68.40037 94.2 90.2
5836 68.41037 88.9 90.2
5837 68.42036 88.8 90.1
5838 68.43037 83.7 90.1
5839 68.44037 81.4 90
5840 68.45036 95.5 90
5841 68.46037 93.4 89.9
5842 68.47037 74.3 88
5843 68.48037 94.3 88
5844 68.49036 96.4 88.1
5845 68.50037 69.7 88.1
5846 68.51037 102.9 88.2
5847 68.52036 81.3 88.3
5848 68.53036 104.5 88.3
5849 68.54037 86.4 88.4
5850 68.55037 99.8 88.5
5851 68.56036 79.9 88.6
5852 68.57037 72 88.6
5853 68.58037 79.7 88.7
5854 68.59036 88.6 88.8
5855 68.60036 87 88.9
5856 68.61037 98 89
5857 68.62037 103.5 89.1
5858 68.63036 86.9 89.2
5859 68.64037 91 89.3
5860 68.65037 99.4 89.4
5861 68.66037 78.6 89.5
5862 68.67036 100.1 89.7
5863 68.68037 83.8 89.8
5864 68.69037 94.8 89.9
5865 68.70036 85.8 90.1
5866 68.71037 89.2 90.2
5867 68.72037 85.2 90.4
5868 68.73037 97.8 90.6
5869 68.74036 73.2 90.8
5870 68.75037 97 91
5871 68.76037 104.4 91.2
5872 68.77036 82.9 91.4
5873 68.78036 84.9 91.7
5874 68.79037 86.2 92
5875 68.80037 83.3 92.2
5876 68.81036 92.1 92.6
5877 68.82037 90.5 92.9
5878 68.83037 98 93.3
5879 68.84036 82.5 93.7
5880 68.85036 92.4 94.2
5881 68.86037 89.7 94.7
5882 68.87037 71.1 95.2
5883 68.88036 96.9 95.8
5884 68.89037 91.8 96.5
5885 68.90037 92.3 97.2
5886 68.91037 95.9 98.1
5887 68.92036 114 99
5888 68.93037 106.8 101.5
5889 68.94037 116.2 102.7
5890 68.95036 82.1 104.1
5891 68.96037 101.3 105.7
5892 68.97037 93 107.6
5893 68.98037 116.6 109.7
5894 68.99036 107.2 112.1
5895 69.00037 89.4 115
5896 69.01037 125.5 118.3
5897 69.02036 110.4 122.2
5898 69.03036 104.8 126.8
5899 69.04037 136.5 132.2
5900 69.05037 125.2 138.60001
5901 69.06036 184.89999 145.89999
5902 69.07037 163.3 154.39999
5903 69.08037 184.2 163.8
5904 69.09036 187.89999 173.8
5905 69.10036 187.3 183.89999
5906 69.11037 221 193
5907 69.12037 194.8 199.89999
5908 69.13036 213.8 203.2
5909 69.14037 225.60001 202.3
5910 69.15037 187.60001 197.39999
5911 69.16037 207 189.60001
5912 69.17036 170.89999 180
5913 69.18037 166.10001 170
5914 69.19037 187.60001 160.3
5915 69.20036 126.5 151.5
5916 69.21037 139.2 143.7
5917 69.22037 142.7 136.89999
5918 69.23037 132.89999 131.2
5919 69.24036 132.10001 126.3
5920 69.25037 115.4 122.1
5921 69.26037 114.9 118.7
5922 69.27036 97.7 115.7
5923 69.28036 105.2 113.2
5924 69.29037 118 111.1
5925 69.30037 102.5 109.3
5926 69.31036 87.8 107.7
5927 69.32037 91.9 106.4
5928 69.33037 90.2 105.3
5929 69.34036 81.2 104.3
5930 69.35036 83.5 103.4
5931 69.36037 93.1 102.7
5932 69.37037 98.5 102.1
5933 69.38036 101.9 101.6
5934 69.39037 85.6 101.1
5935 69.40037 84.6 100.8
5936 69.41037 97.7 100.4
5937 69.42036 97.3 100.2
5938 69.43037 98.8 100
5939 69.44037 102.6 99.8
5940 69.45036 101.9 99.7
5941 69.46037 76.8 99.7
5942 69.47037 90 99.7
5943 69.48037 101.8 99.7
5944 69.49036 111.8 99.7
5945 69.50037 95.7 99.8
5946 69.51037 99.8 99.9
5947 69.52036 104 100.1
5948 69.53036 97.7 100.3
5949 69.54037 103.3 100.6
5950 69.55037 96.8 100.8
5951 69.56036 94.6 101.2
5952 69.57037 96.5 101.5
5953 69.58037 115.2 102
5954 69.59036 108.9 102.4
5955 69.60036 94 102.9
5956 69.61037 103 103.5
5957 69.62037 109.9 104.2
5958 69.63036 78.1 104.9
5959 69.64037 103.7 105.7
5960 69.65037 106.3 106.5
5961 69.66037 100.8 107.5
5962 69.67036 94.2 108.6
5963 69.68037 113.4 109.8
5964 69.69037 113.3 111.1
5965 69.70036 109.1 112.6
5966 69.71037 132.3 114.3
5967 69.72037 122.5 116.1
5968 69.73037 112.1 119
5969 69.74036 108.5 121.4
5970 69.75037 115.3 124.1
5971 69.76037 124 127.2
5972 69.77036 133.60001 130.7
5973 69.78036 147.3 134.7
5974 69.79037 151.2 139.3
5975 69.80037 150.2 144.60001
5976 69.81036 159.3 150.8
5977 69.82037 161.89999 158
5978 69.83037 183.8 166.5
5979 69.84036 210.8 176.39999
5980 69.85036 200 188.10001
5981 69.86037 218.2 201.8
5982 69.87037 235.10001 217.8
5983 69.88036 259.39999 236.39999
5984 69.89037 264.70001 257.60001
5985 69.90037 343.60001 281.20001
5986 69.91037 309 306.39999
5987 69.92036 354.20001 331.5
5988 69.93037 362.10001 354.20001
5989 69.94037 382.39999 371.10001
5990 69.95036 406.29999 379.39999
5991 69.96037 356.70001 377.29999
5992 69.97037 385 365.29999
5993 69.98037 355.29999 345.70001
5994 69.99036 345 321.79999
5995 70.00037 296.10001 296.39999
5996 70.01037 303.60001 271.79999
5997 70.02036 262.10001 249.2
5998 70.03036 282.20001 229.10001
5999 70.04037 235 211.60001
6000 70.05037 175 196.60001
6001 70.06036 204.2 183.8
6002 70.07037 176.89999 172.89999
6003 70.08037 181.60001 163.7
6004 70.09036 161.39999 155.8
6005 70.10036 155.3 149
6006 70.11037 138.5 143.3
6007 70.12037 146.89999 138.3
6008 70.13036 147.3 134
6009 70.14037 135.7 130.3
6010 70.15037 127.8 126.5
6011 70.16037 137.7 123.6
6012 70.17036 124.1 121.2
6013 70.18037 122.9 119
6014 70.19037 110.2 117
6015 70.20036 120.8 115.3
6016 70.21037 113.6 113.8
6017 70.22037 125.5 112.5
6018 70.23037 115.6 111.2
6019 70.24036 145.89999 110.2
6020 70.25037 128.60001 109.2
6021 70.26037 106 108.4
6022 70.27036 97.5 107.6
6023 70.28036 105.3 106.9
6024 70.29037 108.2 106.3
6025 70.30037 95.9 105.8
6026 70.31036 116.7 105.3
6027 70.32037 95.1 104.9
6028 70.33037 100.6 104.6
6029 70.34036 103.6 104.3
6030 70.35036 103.8 104.1
6031 70.36037 130.10001 103.9
6032 70.37037 109.2 103.7
6033 70.38036 105.8 103.6
6034 70.39037 110.5 103.6
6035 70.40037 99.5 103.6
6036 70.41037 103 103.6
6037 70.42036 111.3 103.7
6038 70.43037 100.7 103.8
6039 70.44037 107.2 104
6040 70.45036 99.6 104.3
6041 70.46037 96.1 104.6
6042 70.47037 89.6 104.9
6043 70.48037 105.2 105.4
6044 70.49036 114.8 105.9
6045 70.50037 102 106.4
6046 70.51037 105.4 107.1
6047 70.52036 107.9 107.9
6048 70.53036 103.4 109.3
6049 70.54037 110 110.4
6050 70.55037 119.4 111.5
6051 70.56036 112 112.9
6052 70.57037 118.5 114.4
6053 70.58037 112.5 116.2
6054 70.59036 126.1 118.2
6055 70.60036 131.5 120.6
6056 70.61037 131.8 123.3
6057 70.62037 141 126.5
6058 70.63036 142.39999 130.2
6059 70.64037 136 134.5
6060 70.65037 138.10001 139.60001
6061 70.66037 152.60001 145.60001
6062 70.67036 153.8 152.60001
6063 70.68037 161.5 160.8
6064 70.69037 175.39999 170.39999
6065 70.70036 184.8 181.39999
6066 70.71037 216.39999 193.8
6067 70.72037 203.39999 207.39999
6068 70.73037 217.2 221.39999
6069 70.74036 229.39999 234.89999
6070 70.75037 234.2 246.3
6071 70.76037 243.8 253.8
6072 70.77036 249.8 256
6073 70.78036 244 252.60001
6074 70.79037 231 244.10001
6075 70.80037 227.39999 232.10001
6076 70.81036 220.10001 218.3
6077 70.82037 197.7 204.3
6078 70.83037 187.3 190.89999
6079 70.84036 188 178.7
6080 70.85036 167.7 168
6081 70.86037 143.8 158.7
6082 70.87037 149.10001 150.7
6083 70.88036 139.3 143.89999
6084 70.89037 144.2 138.10001
6085 70.90037 132 133.10001
6086 70.91037 139 128.89999
6087 70.92036 129.7 125.2
6088 70.93037 119.1 122.1
6089 70.94037 133.39999 119.4
6090 70.95036 129.2 117.1
6091 70.96037 129.10001 115.1
6092 70.97037 141.7 113.3
6093 70.98037 104.7 111.7
6094 70.99036 107 108.9
6095 71.00037 117.9 107.8
6096 71.01037 82.3 106.7
6097 71.02036 101.8 105.8
6098 71.03036 103.8 105
6099 71.04037 103.6 104.3
6100 71.05037 88.4 103.6
6101 71.06036 92.4 103.1
6102 71.07037 95 102.6
6103 71.08037 106.8 102.1
6104 71.09036 93.5 101.7
6105 71.10036 91.6 101.4
6106 71.11037 89.4 101.1
6107 71.12037 97.5 100.8
6108 71.13036 96.7 100.6
6109 71.14037 97.3 100.4
6110 71.15037 90.4 100.3
6111 71.16037 80.2 100.2
6112 71.17036 90.9 100.1
6113 71.18037 95.7 100
6114 71.19037 88.6 100
6115 71.20036 90.2 100
6116 71.21037 89.2 100
6117 71.22037 101.6 100.1
6118 71.23037 101.4 100.2
6119 71.24036 103.9 100.3
6120 71.25037 92.8 100.5
6121 71.26037 103 100.7
6122 71.27036 96.5 100.9
6123 71.28036 76.5 101.1
6124 71.29037 91.1 101.4
6125 71.30037 88.9 101.8
6126 71.31036 97.9 102.2
6127 71.32037 107.5 104.8
6128 71.33037 96.2 105.4
6129 71.34036 83.4 106
6130 71.35036 103.1 106.8
6131 71.36037 122.3 107.6
6132 71.37037 91.1 108.6
6133 71.38036 86.1 109.7
6134 71.39037 93.1 110.9
6135 71.40037 96.3 112.3
6136 71.41037 115 114
6137 71.42036 112.6 115.9
6138 71.43037 127.2 118.1
6139 71.44037 134.39999 120.7
6140 71.45036 125.3 123.7
6141 71.46037 130.7 127.3
6142 71.47037 145 131.39999
6143 71.48037 150.39999 136.2
6144 71.49036 157.60001 141.8
6145 71.50037 139.10001 148.39999
6146 71.51037 174.3 155.89999
6147 71.52036 175 164.39999
6148 71.53036 171.39999 173.7
6149 71.54037 198.60001 183.39999
6150 71.55037 198.39999 192.8
6151 71.56036 192.10001 201
6152 71.57037 206.89999 206.7
6153 71.58037 204.8 209.10001
6154 71.59036 192.60001 207.5
6155 71.60036 182.60001 202.39999
6156 71.61037 186.39999 194.60001
6157 71.62037 200.8 185.39999
6158 71.63036 173.8 175.8
6159 71.64037 161.10001 166.5
6160 71.65037 163.3 157.89999
6161 71.66037 170.8 150.3
6162 71.67036 122 143.7
6163 71.68037 123.6 138
6164 71.69037 107.3 133.2
6165 71.70036 127.1 129
6166 71.71037 112.5 125.5
6167 71.72037 121.4 122.5
6168 71.73037 117.1 120
6169 71.74036 113.5 117.8
6170 71.75037 130.5 116
6171 71.76037 109.8 114.4
6172 71.77036 101.3 113.1
6173 71.78036 119 111.9
6174 71.79037 103.7 110.9
6175 71.80037 107 110.1
6176 71.81036 90.7 109.4
6177 71.82037 107.7 108
6178 71.83037 106.3 107.5
6179 71.84036 104.5 107.1
6180 71.85036 103.6 106.8
6181 71.86037 109.3 106.6
6182 71.87037 108.5 106.4
6183 71.88036 90.1 106.3
6184 71.89037 90.2 106.2
6185 71.90037 101 106.2
6186 71.91037 87.4 106.3
6187 71.92036 92.6 106.4
6188 71.93037 94.2 106.6
6189 71.94037 106.3 106.8
6190 71.95036 76.8 107.1
6191 71.96037 88 107.4
6192 71.97037 95.1 107.8
6193 71.98037 110.8 108.3
6194 71.99036 96.7 108.8
6195 72.00037 94.2 109.4
6196 72.01037 90.6 110
6197 72.02036 84.9 110.7
6198 72.03036 111.8 111.5
6199 72.04037 84.1 112.4
6200 72.05037 101.4 113.4
6201 72.06036 102.3 114.4
6202 72.07037 90.9 115.6
6203 72.08037 106.4 117
6204 72.09036 102.7 118.4
6205 72.10036 114.8 120
6206 72.11037 119.4 124.4
6207 72.12037 107.3 126.5
6208 72.13036 116.9 128.7
6209 72.14037 128.7 131.3
6210 72.15037 120.8 134.10001
6211 72.16037 119.7 137.2
6212 72.17036 127.1 140.8
6213 72.18037 146.2 144.8
6214 72.19037 142 149.3
6215 72.20036 154.7 154.5
6216 72.21037 134.60001 160.3
6217 72.22037 141.8 167.10001
6218 72.23037 156.8 174.8
6219 72.24036 170.2 183.7
6220 72.25037 194.10001 194.10001
6221 72.26037 230.60001 206.10001
6222 72.27036 234.39999 220.10001
6223 72.28036 241.60001 236.5
6224 72.29037 294.89999 255.60001
6225 72.30037 280.5 277.79999
6226 72.31036 333.60001 303.39999
6227 72.32037 353.89999 332.60001
6228 72.33037 396.39999 365.29999
6229 72.34036 397.60001 400.70001
6230 72.35036 465.70001 437.10001
6231 72.36037 451 471.70001
6232 72.37037 493.60001 500.60001
6233 72.38036 502.70001 519.59998
6234 72.39037 495.20001 525.40002
6235 72.40037 505.5 516.90002
6236 72.41037 489.89999 495.60001
6237 72.42036 478.70001 465.39999
6238 72.43037 378.60001 430.20001
6239 72.44037 397.20001 394
6240 72.45036 382.39999 359.29999
6241 72.46037 367 327.39999
6242 72.47037 316.10001 299
6243 72.48037 279 274.29999
6244 72.49036 292.79999 253
6245 72.50037 264.79999 234.60001
6246 72.51037 219.2 219
6247 72.52036 211.5 205.60001
6248 72.53036 218.2 194.10001
6249 72.54037 190.5 184.2
6250 72.55037 180 175.8
6251 72.56036 181.39999 168.39999
6252 72.57037 156 162.10001
6253 72.58037 171 156.60001
6254 72.59036 136.39999 151.8
6255 72.60036 122.4 147.7
6256 72.61037 133.39999 144
6257 72.62037 144.7 140.8
6258 72.63036 130 138
6259 72.64037 124.7 134.89999
6260 72.65037 113 132.8
6261 72.66037 137.7 130.8
6262 72.67036 116.6 129.2
6263 72.68037 128.60001 127.7
6264 72.69037 116.1 126.5
6265 72.70036 116.7 125.4
6266 72.71037 95.1 124.4
6267 72.72037 114.8 123.7
6268 72.73037 124.5 123
6269 72.74036 119.2 122.5
6270 72.75037 101.9 122.1
6271 72.76037 132.2 121.9
6272 72.77036 111.2 121.7
6273 72.78036 106.2 121.7
6274 72.79037 103.7 121.7
6275 72.80037 102.3 121.9
6276 72.81036 115.9 122.2
6277 72.82037 125.2 122.6
6278 72.83037 109.2 123.2
6279 72.84036 112.5 123.8
6280 72.85036 98.6 124.6
6281 72.86037 118.4 125.6
6282 72.87037 130.2 126.7
6283 72.88036 132.3 127.9
6284 72.89037 123 129.39999
6285 72.90037 115.9 132.2
6286 72.91037 121.6 134.10001
6287 72.92036 116.7 136.2
6288 72.93037 139.7 138.60001
6289 72.94037 118.7 141.3
6290 72.95036 134.60001 144.39999
6291 72.96037 136.7 147.8
6292 72.97037 137.60001 151.7
6293 72.98037 149.3 156.10001
6294 72.99036 137.39999 161.10001
6295 73.00037 139.39999 166.89999
6296 73.01037 147.10001 173.39999
6297 73.02036 172.3 180.89999
6298 73.03036 189.10001 189.60001
6299 73.04037 194.39999 199.5
6300 73.05037 206.8 211.10001
6301 73.06036 209.60001 224.60001
6302 73.07037 248.10001 240.2
6303 73.08037 258.5 258.5
6304 73.09036 325 279.79999
6305 73.10036 355.79999 304.5
6306 73.11037 339.79999 333.20001
6307 73.12037 388.79999 366
6308 73.13036 446.70001 402.89999
6309 73.14037 468.10001 443.29999
6310 73.15037 536.09998 485.89999
6311 73.16037 487.29999 527.79999
6312 73.17036 515.09998 565
6313 73.18037 523.79999 592.79999
6314 73.19037 560.5 606.70001
6315 73.20036 563.29999 604.09998
6316 73.21037 579.70001 585.5
6317 73.22037 532.29999 554.20001
6318 73.23037 478 514.90002
6319 73.24036 480.70001 472.29999
6320 73.25037 489.39999 430.10001
6321 73.26037 415.70001 390.39999
6322 73.27036 394.5 354.60001
6323 73.28036 348.10001 323
6324 73.29037 338.20001 295.5
6325 73.30037 296 271.70001
6326 73.31036 269.79999 251.3
6327 73.32037 254.2 233.7
6328 73.33037 234.89999 218.7
6329 73.34036 221.60001 205.7
6330 73.35036 204.60001 194.5
6331 73.36037 226.60001 184.8
6332 73.37037 188.8 176.39999
6333 73.38036 175.39999 169.10001
6334 73.39037 178.39999 162.60001
6335 73.40037 173 157
6336 73.41037 154.7 152
6337 73.42036 159 147.60001
6338 73.43037 139.2 143.7
6339 73.44037 129.10001 140.2
6340 73.45036 118.3 137.10001
6341 73.46037 134.39999 134.3
6342 73.47037 146 129.7
6343 73.48037 138.8 127.5
6344 73.49036 128.8 125.6
6345 73.50037 123.6 123.8
6346 73.51037 137.10001 122.2
6347 73.52036 119.7 120.8
6348 73.53036 133.8 119.5
6349 73.54037 122.7 118.4
6350 73.55037 115 117.4
6351 73.56036 99.3 116.5
6352 73.57037 104.3 115.8
6353 73.58037 96.4 115.1
6354 73.59036 96.9 114.5
6355 73.60036 100.3 114
6356 73.61037 102.3 113.7
6357 73.62037 111.7 113.4
6358 73.63036 99.4 113.1
6359 73.64037 130.10001 113
6360 73.65037 123.3 113
6361 73.66037 110.8 113
6362 73.67036 98.5 113.2
6363 73.68037 100.4 113.4
6364 73.69037 106.7 113.8
6365 73.70036 87.6 114.3
6366 73.71037 107.1 114.8
6367 73.72037 84.5 115.5
6368 73.73037 106 116.4
6369 73.74036 85.5 117.4
6370 73.75037 111.1 118.5
6371 73.76037 107.3 119.9
6372 73.77036 105.7 121.5
6373 73.78036 126 123.3
6374 73.79037 122.4 125.4
6375 73.80037 133.89999 127.9
6376 73.81036 116 130.7
6377 73.82037 135.89999 134
6378 73.83037 141.60001 137.8
6379 73.84036 117.9 142.2
6380 73.85036 132.60001 147.3
6381 73.86037 146.10001 153.3
6382 73.87037 170.10001 160.3
6383 73.88036 188.7 168.5
6384 73.89037 184.3 178
6385 73.90037 198.8 189.10001
6386 73.91037 218.2 201.89999
6387 73.92036 252.3 216.60001
6388 73.93037 245.7 233.10001
6389 73.94037 264.89999 251.3
6390 73.95036 258.5 270.29999
6391 73.96037 313 289.20001
6392 73.97037 320.79999 306.10001
6393 73.98037 316.60001 319
6394 73.99036 294.5 325.79999
6395 74.00037 298.70001 325.39999
6396 74.01037 329.39999 317.70001
6397 74.02036 300.79999 304.10001
6398 74.03036 327 286.70001
6399 74.04037 269.29999 267.5
6400 74.05037 237.10001 248.10001
6401 74.06036 233.8 229.89999
6402 74.07037 244 213.2
6403 74.08037 204.10001 198.39999
6404 74.09036 217.10001 185.5
6405 74.10036 187.89999 174.2
6406 74.11037 161 164.5
6407 74.12037 147.89999 156.2
6408 74.13036 171 149
6409 74.14037 161.5 142.7
6410 74.15037 147.3 137.3
6411 74.16037 143.10001 132.7
6412 74.17036 111.5 128.60001
6413 74.18037 122.8 125
6414 74.19037 128.7 121.8
6415 74.20036 122.2 119.1
6416 74.21037 128.7 116.6
6417 74.22037 109.4 114.4
6418 74.23037 128.60001 112.4
6419 74.24036 106.5 110.7
6420 74.25037 104.5 109.1
6421 74.26037 111.2 107.6
6422 74.27036 98.1 106.3
6423 74.28036 103.5 105.1
6424 74.29037 100.2 101.5
6425 74.30037 98.8 100.6
6426 74.31036 110.6 99.7
6427 74.32037 119 98.9
6428 74.33037 85 98.2
6429 74.34036 81.8 97.5
6430 74.35036 100.8 96.9
6431 74.36037 102.1 96.3
6432 74.37037 89.6 95.7
6433 74.38036 86.2 95.2
6434 74.39037 90.4 94.8
6435 74.40037 98.2 94.3
6436 74.41037 89.2 93.9
6437 74.42036 83.7 93.6
6438 74.43037 71.2 93.2
6439 74.44037 86.6 92.9
6440 74.45036 91.6 92.6
6441 74.46037 87.1 94.4
6442 74.47037 73.8 94.2
6443 74.48037 98.2 94
6444 74.49036 91.5 93.8
6445 74.50037 87.9 93.6
6446 74.51037 111.3 93.4
6447 74.52036 68.7 93.2
6448 74.53036 94.1 93.1
6449 74.54037 70.4 92.9
6450 74.55037 78 92.8
6451 74.56036 82.5 92.7
6452 74.57037 87.1 92.5
6453 74.58037 76.7 92.4
6454 74.59036 98 92.3
6455 74.60036 68.7 92.2
6456 74.61037 82.6 92.2
6457 74.62037 75.7 92.1
6458 74.63036 78.5 92
6459 74.64037 71.4 92
6460 74.65037 79.4 91.9
6461 74.66037 74 91.9
6462 74.67036 82 91.8
6463 74.68037 91.8 91.8
6464 74.69037 83.6 91.8
6465 74.70036 95.1 91.7
6466 74.71037 91.2 91.7
6467 74.72037 81 91.7
6468 74.73037 76.9 91.7
6469 74.74036 79.9 91.7
6470 74.75037 87.9 91.7
6471 74.76037 83.6 91.7
6472 74.77036 79.1 91.8
6473 74.78036 84.7 91.8
6474 74.79037 70.3 91.8
6475 74.80037 89.9 91.8
6476 74.81036 89.2 91.9
6477 74.82037 102.6 91.9
6478 74.83037 88.6 92
6479 74.84036 75.8 92.1
6480 74.85036 84.8 92.1
6481 74.86037 84 92.2
6482 74.87037 78.6 92.3
6483 74.88036 95.3 92.4
6484 74.89037 58.2 92.5
6485 74.90037 82.9 92.6
6486 74.91037 95.5 92.7
6487 74.92036 85.8 92.8
6488 74.93037 92.3 93
6489 74.94037 87.5 93.1
6490 74.95036 84 93.3
6491 74.96037 85.8 93.4
6492 74.97037 89.9 93.6
6493 74.98037 85.7 93.8
6494 74.99036 93.8 94
6495 75.00037 82.1 94.2
6496 75.01037 80.2 94.4
6497 75.02036 81.5 94.7
6498 75.03036 94.3 94.9
6499 75.04037 87.5 95.2
6500 75.05037 93.9 95.5
6501 75.06036 94.8 95.8
6502 75.07037 80.8 96.2
6503 75.08037 87.9 96.5
6504 75.09036 101.7 96.9
6505 75.10036 70 96.1
6506 75.11037 80 96.6
6507 75.12037 87.1 97.1
6508 75.13036 83.4 97.6
6509 75.14037 73.5 98.1
6510 75.15037 84.9 98.7
6511 75.16037 73 99.3
6512 75.17036 117.9 100
6513 75.18037 78.3 100.7
6514 75.19037 90.5 101.5
6515 75.20036 91.7 102.3
6516 75.21037 90.5 103.2
6517 75.22037 104.6 104.2
6518 75.23037 93.6 105.9
6519 75.24036 87.8 107.1
6520 75.25037 83.3 108.3
6521 75.26037 93.2 109.7
6522 75.27036 100.7 111.1
6523 75.28036 91.3 112.7
6524 75.29037 100.5 114.5
6525 75.30037 107.4 116.4
6526 75.31036 98.4 118.5
6527 75.32037 100.9 120.8
6528 75.33037 95.1 123.4
6529 75.34036 116.1 126.2
6530 75.35036 99.7 129.39999
6531 75.36037 113.5 132.89999
6532 75.37037 134.7 136.89999
6533 75.38036 127.5 141.3
6534 75.39037 118.7 146.39999
6535 75.40037 158 152
6536 75.41037 169.60001 158.5
6537 75.42036 153.3 165.89999
6538 75.43037 188.60001 174.3
6539 75.44037 190 184
6540 75.45036 222.10001 195.2
6541 75.46037 208.2 208.2
6542 75.47037 238.7 223.10001
6543 75.48037 262.10001 240.39999
6544 75.49036 256.20001 260.39999
6545 75.50037 309.29999 283.39999
6546 75.51037 356.29999 309.5
6547 75.52036 371 338.79999
6548 75.53036 395.79999 371
6549 75.54037 416 405
6550 75.55037 466.10001 439
6551 75.56036 497 470.20001
6552 75.57037 515.29999 495.29999
6553 75.58037 534 510.60001
6554 75.59036 487.89999 513.59998
6555 75.60036 493.20001 504
6556 75.61037 497.89999 483.20001
6557 75.62037 475.20001 454.5
6558 75.63036 472.29999 421.5
6559 75.64037 432 387.29999
6560 75.65037 395.89999 354.10001
6561 75.66037 372.89999 323.39999
6562 75.67036 329.60001 295.79999
6563 75.68037 325.10001 271.29999
6564 75.69037 290.79999 250
6565 75.70036 273.70001 231.5
6566 75.71037 251.39999 215.60001
6567 75.72037 251.39999 201.8
6568 75.73037 201.8 189.8
6569 75.74036 214.10001 179.5
6570 75.75037 186.60001 170.5
6571 75.76037 179.7 162.7
6572 75.77036 170.39999 155.89999
6573 75.78036 174.60001 150
6574 75.79037 142.2 144.7
6575 75.80037 147.7 140.10001
6576 75.81036 136.10001 136
6577 75.82037 132.7 132.3
6578 75.83037 121.5 129.10001
6579 75.84036 131.5 126.2
6580 75.85036 112.6 123.6
6581 75.86037 128.3 121.3
6582 75.87037 110.3 119.2
6583 75.88036 109 117.3
6584 75.89037 109.4 115.6
6585 75.90037 105.1 114.1
6586 75.91037 116 112.7
6587 75.92036 97.5 111.4
6588 75.93037 117 110.3
6589 75.94037 123.7 109.3
6590 75.95036 113.4 108.4
6591 75.96037 108.9 107.6
6592 75.97037 127 106.9
6593 75.98037 100.1 106.2
6594 75.99036 94.9 105.7
6595 76.00037 111.1 105.2
6596 76.01037 102.1 105.5
6597 76.02036 104.8 105.2
6598 76.03036 94.9 104.9
6599 76.04037 95.9 104.8
6600 76.05037 81.5 104.6
6601 76.06036 70.7 104.6
6602 76.07037 90.3 104.6
6603 76.08037 107.2 104.7
6604 76.09036 92.1 104.9
6605 76.10036 112.5 105.2
6606 76.11037 107.1 105.6
6607 76.12037 108.1 106
6608 76.13036 101.8 106.6
6609 76.14037 104.9 107.3
6610 76.15037 105.9 108.1
6611 76.16037 102.4 109.1
6612 76.17036 109.8 110.3
6613 76.18037 101.3 111.6
6614 76.19037 112.2 113.2
6615 76.20036 112.5 115
6616 76.21037 116.3 117.1
6617 76.22037 98.9 119.6
6618 76.23037 107.9 122.4
6619 76.24036 113.1 125.8
6620 76.25037 138.2 129.7
6621 76.26037 142.7 134.2
6622 76.27036 148.39999 139.39999
6623 76.28036 165.89999 145.5
6624 76.29037 164 152.60001
6625 76.30037 186.10001 160.60001
6626 76.31036 174.39999 169.60001
6627 76.32037 177.5 179.60001
6628 76.33037 171.3 190.10001
6629 76.34036 214.60001 200.8
6630 76.35036 198.2 210.8
6631 76.36037 208.3 219
6632 76.37037 224.8 224.39999
6633 76.38036 215.89999 226.10001
6634 76.39037 219 223.8
6635 76.40037 213.7 217.89999
6636 76.41037 228.3 209.3
6637 76.42036 216.2 199
6638 76.43037 204 188.10001
6639 76.44037 170.7 177.39999
6640 76.45036 181.8 167.39999
6641 76.46037 181.2 158.3
6642 76.47037 154.7 150.2
6643 76.48037 126.8 143.10001
6644 76.49036 142.3 136.89999
6645 76.50037 143.39999 131.5
6646 76.51037 129.60001 126.9
6647 76.52036 130.2 122.9
6648 76.53036 126.6 119.4
6649 76.54037 125.8 116.3
6650 76.55037 130.7 113.7
6651 76.56036 102.2 111.4
6652 76.57037 117.1 109.4
6653 76.58037 109 107.6
6654 76.59036 96.3 106.1
6655 76.60036 99 104.7
6656 76.61037 95.7 103.5
6657 76.62037 105.6 102.4
6658 76.63036 97 101.5
6659 76.64037 79.4 100.6
6660 76.65037 103.4 99.9
6661 76.66037 96.4 99.2
6662 76.67036 83.2 98.7
6663 76.68037 101 98.1
6664 76.69037 90.9 97.7
6665 76.70036 84.9 97.3
6666 76.71037 93.8 97
6667 76.72037 91.8 96.7
6668 76.73037 85.7 94.3
6669 76.74036 90.4 94.2
6670 76.75037 90.9 94
6671 76.76037 87.6 94
6672 76.77036 84.6 93.9
6673 76.78036 92.9 95.8
6674 76.79037 95.6 95.9
6675 76.80037 94.7 96
6676 76.81036 99.1 96.2
6677 76.82037 86.7 96.4
6678 76.83037 83.9 96.7
6679 76.84036 89.4 97
6680 76.85036 86.3 97.3
6681 76.86037 91.2 97.8
6682 76.87037 81.1 98.2
6683 76.88036 102.3 98.8
6684 76.89037 106.5 99.4
6685 76.90037 98.6 100.1
6686 76.91037 96.7 100.9
6687 76.92036 110.4 101.8
6688 76.93037 90.1 102.9
6689 76.94037 95.7 104
6690 76.95036 110.1 105.3
6691 76.96037 96.2 106.8
6692 76.97037 95.7 108.5
6693 76.98037 106.7 110.4
6694 76.99036 96.5 112.5
6695 77.00037 144.8 115
6696 77.01037 109.3 117.9
6697 77.02036 129.7 121.2
6698 77.03036 106.9 124.9
6699 77.04037 122.2 129.3
6700 77.05037 147.10001 134.3
6701 77.06036 152.8 140.10001
6702 77.07037 125 146.8
6703 77.08037 162.3 154.39999
6704 77.09036 161.7 163.10001
6705 77.10036 166 172.7
6706 77.11037 169.2 183.3
6707 77.12037 182.89999 194.5
6708 77.13036 198.89999 205.7
6709 77.14037 186.5 216.10001
6710 77.15037 217.2 224.5
6711 77.16037 225 230
6712 77.17036 209.39999 231.60001
6713 77.18037 203.7 229.2
6714 77.19037 196.8 223.10001
6715 77.20036 187.39999 214.2
6716 77.21037 188.8 203.7
6717 77.22037 172.10001 192.5
6718 77.23037 183.8 181.5
6719 77.24036 166.8 171.3
6720 77.25037 172.8 161.89999
6721 77.26037 164.5 153.60001
6722 77.27036 156.89999 146.3
6723 77.28036 142.5 140
6724 77.29037 141.10001 134.5
6725 77.30037 129.7 129.7
6726 77.31036 128.39999 125.7
6727 77.32037 123.7 122.1
6728 77.33037 106.1 119.1
6729 77.34036 106.1 116.5
6730 77.35036 119.4 114.2
6731 77.36037 114.5 112.2
6732 77.37037 107.9 110.6
6733 77.38036 94.6 109.1
6734 77.39037 115.7 107.8
6735 77.40037 102.1 106.8
6736 77.41037 95.3 105.8
6737 77.42036 116.1 105
6738 77.43037 96.3 104.4
6739 77.44037 102.8 103.8
6740 77.45036 84.1 103.4
6741 77.46037 92.8 103
6742 77.47037 92.6 102.7
6743 77.48037 100.6 102.5
6744 77.49036 93.8 102.4
6745 77.50037 85.8 102.4
6746 77.51037 95.5 102.4
6747 77.52036 97.3 102.5
6748 77.53036 97.3 102
6749 77.54037 102.5 102.3
6750 77.55037 108.5 102.6
6751 77.56036 91.9 103
6752 77.57037 89.2 103.5
6753 77.58037 97 104.1
6754 77.59036 103 104.7
6755 77.60036 86.5 105.5
6756 77.61037 99.4 106.3
6757 77.62037 111.4 107.3
6758 77.63036 118.5 108.3
6759 77.64037 92.9 109.5
6760 77.65037 107.2 110.8
6761 77.66037 106.6 112.2
6762 77.67036 124.7 113.9
6763 77.68037 104.9 115.7
6764 77.69037 119.6 117.7
6765 77.70036 118.2 119.9
6766 77.71037 131.3 122.5
6767 77.72037 126.2 125.3
6768 77.73037 127.9 128.39999
6769 77.74036 136.2 132
6770 77.75037 114.7 136
6771 77.76037 135.10001 140.60001
6772 77.77036 151.2 145.7
6773 77.78036 171.5 151.60001
6774 77.79037 159.3 158.3
6775 77.80037 168.7 166
6776 77.81036 191.5 174.8
6777 77.82037 194.39999 184.89999
6778 77.83037 197.5 196.60001
6779 77.84036 205.8 210
6780 77.85036 234.39999 225.39999
6781 77.86037 269.39999 243.2
6782 77.87037 284.39999 263.29999
6783 77.88036 292.79999 286.10001
6784 77.89037 350.20001 311.29999
6785 77.90037 346.89999 338.39999
6786 77.91037 371.29999 366.60001
6787 77.92036 433 394.10001
6788 77.93037 413.60001 418.70001
6789 77.94037 377.89999 437.60001
6790 77.95036 361.39999 448.29999
6791 77.96037 411.5 449.10001
6792 77.97037 433.29999 439.89999
6793 77.98037 434.79999 422.10001
6794 77.99036 340.29999 398.20001
6795 78.00037 353.20001 370.79999
6796 78.01037 356.60001 342.5
6797 78.02036 330.29999 315
6798 78.03036 303.39999 289.29999
6799 78.04037 291.89999 266
6800 78.05037 251.60001 245.3
6801 78.06036 266.39999 227.10001
6802 78.07037 223.89999 211.2
6803 78.08037 220.3 197.3
6804 78.09036 208.5 185.2
6805 78.10036 202.10001 174.7
6806 78.11037 154.60001 165.60001
6807 78.12037 151.2 157.60001
6808 78.13036 176.3 150.60001
6809 78.14037 152.10001 144.5
6810 78.15037 164.8 139.10001
6811 78.16037 149.39999 134.3
6812 78.17036 148.89999 130
6813 78.18037 142.8 126.2
6814 78.19037 126.3 122.9
6815 78.20036 129.3 119.8
6816 78.21037 115.8 117.1
6817 78.22037 121.6 114.6
6818 78.23037 118.7 112.4
6819 78.24036 94.9 110.4
6820 78.25037 97.2 108.5
6821 78.26037 87.1 106.8
6822 78.27036 80.4 105.3
6823 78.28036 87 103.8
6824 78.29037 90.4 102.5
6825 78.30037 100.8 101.3
6826 78.31036 116.6 100.2
6827 78.32037 96.7 99.6
6828 78.33037 100.1 98.7
6829 78.34036 95.6 97.1
6830 78.35036 91 96.3
6831 78.36037 84.5 95.5
6832 78.37037 100 94.8
6833 78.38036 88.2 94.1
6834 78.39037 78.9 93.5
6835 78.40037 92.7 93
6836 78.41037 85.8 92.4
6837 78.42036 84.8 91.9
6838 78.43037 81 91.4
6839 78.44037 88.1 91
6840 78.45036 102.7 90.6
6841 78.46037 96.5 90.2
6842 78.47037 78 89.8
6843 78.48037 101.2 89.4
6844 78.49036 93.7 89.1
6845 78.50037 74.7 88.8
6846 78.51037 106.6 88.5
6847 78.52036 81.1 88.2
6848 78.53036 93.7 87.9
6849 78.54037 88.1 87.7
6850 78.55037 77.2 87.4
6851 78.56036 78.5 87.2
6852 78.57037 96.6 87
6853 78.58037 92.7 86.7
6854 78.59036 92.4 86.5
6855 78.60036 65.4 86.4
6856 78.61037 89.3 86.2
6857 78.62037 66.4 86
6858 78.63036 68 85.8
6859 78.64037 83.1 85.7
6860 78.65037 76.4 85.5
6861 78.66037 73 85.4
6862 78.67036 82.2 85.2
6863 78.68037 74.7 85.1
6864 78.69037 91.2 85
6865 78.70036 101.5 84.9
6866 78.71037 89.4 84.8
6867 78.72037 105 84.7
6868 78.73037 78.5 84.6
6869 78.74036 81 84.5
6870 78.75037 86.7 84.4
6871 78.76037 91 84.3
6872 78.77036 88.4 84.2
6873 78.78036 84.3 84.1
6874 78.79037 86.3 84
6875 78.80037 72.9 84
6876 78.81036 81.2 83.9
6877 78.82037 79.5 83.8
6878 78.83037 90.8 83.8
6879 78.84036 81.1 83.7
6880 78.85036 69.1 83.7
6881 78.86037 76.7 83.6
6882 78.87037 89.4 83.6
6883 78.88036 72.9 83.6
6884 78.89037 65.7 83.5
6885 78.90037 68.6 83.5
6886 78.91037 67.5 83.5
6887 78.92036 73 83.5
6888 78.93037 100.4 83.5
6889 78.94037 77.4 83.5
6890 78.95036 75.6 83.5
6891 78.96037 57.2 83.6
6892 78.97037 68.3 83.6
6893 78.98037 75.8 83.6
6894 78.99036 72.8 83.6
6895 79.00037 88.2 83.7
6896 79.01037 74.1 83.7
6897 79.02036 82.1 83.8
6898 79.03036 73.2 83.9
6899 79.04037 72.4 83.9
6900 79.05037 73.1 84
6901 79.06036 87.8 84.1
6902 79.07037 72.9 84.2
6903 79.08037 81.5 86.6
6904 79.09036 91.6 86.8
6905 79.10036 69.2 87
6906 79.11037 82.1 87.1
6907 79.12037 86 87.3
6908 79.13036 106.4 87.5
6909 79.14037 87.5 85.9
6910 79.15037 86 86.2
6911 79.16037 89.7 86.4
6912 79.17036 92.6 86.7
6913 79.18037 93.7 87.1
6914 79.19037 88.4 87.4
6915 79.20036 83.2 87.8
6916 79.21037 69.9 88.2
6917 79.22037 91.7 88.6
6918 79.23037 78 89.1
6919 79.24036 93.9 89.6
6920 79.25037 90.1 90.1
6921 79.26037 94.3 90.7
6922 79.27036 83.5 91.4
6923 79.28036 78.1 92.1
6924 79.29037 95.6 92.9
6925 79.30037 93.6 93.8
6926 79.31036 88 94.8
6927 79.32037 97.6 95.9
6928 79.33037 91 97.1
6929 79.34036 99 98.5
6930 79.35036 97.4 100
6931 79.36037 100.2 101.8
6932 79.37037 92.9 103.8
6933 79.38036 98.4 106
6934 79.39037 95.4 108.6
6935 79.40037 108.4 111.6
6936 79.41037 116.9 114.9
6937 79.42036 113.1 118.8
6938 79.43037 123.3 123.1
6939 79.44037 120.7 128.10001
6940 79.45036 134.60001 133.5
6941 79.46037 154.2 139.5
6942 79.47037 122.3 145.8
6943 79.48037 137.60001 152.2
6944 79.49036 163.7 158.3
6945 79.50037 152.7 163.60001
6946 79.51037 153.8 167.39999
6947 79.52036 160.89999 169.3
6948 79.53036 160 169
6949 79.54037 147.2 166.60001
6950 79.55037 144.3 162.39999
6951 79.56036 158.7 157.10001
6952 79.57037 143.8 151.10001
6953 79.58037 136.89999 145
6954 79.59036 144.60001 139.2
6955 79.60036 118.6 133.7
6956 79.61037 124.9 128.8
6957 79.62037 128.89999 124.4
6958 79.63036 118 120.6
6959 79.64037 121.9 117.3
6960 79.65037 102.2 114.5
6961 79.66037 102.6 112
6962 79.67036 102.6 109.9
6963 79.68037 103.5 108.2
6964 79.69037 99.7 106.7
6965 79.70036 86.4 105.4
6966 79.71037 92.3 104.3
6967 79.72037 90.6 103.4
6968 79.73037 94.2 102.7
6969 79.74036 89.7 102.1
6970 79.75037 107.4 101.6
6971 79.76037 89 101.3
6972 79.77036 89.5 101
6973 79.78036 89.9 100.9
6974 79.79037 100.8 100.8
6975 79.80037 94.4 100.8
6976 79.81036 89.6 100.9
6977 79.82037 100.9 101.1
6978 79.83037 89.5 101.3
6979 79.84036 90.3 101.6
6980 79.85036 89.6 101.9
6981 79.86037 82.9 102.4
6982 79.87037 108.5 102.9
6983 79.88036 97.5 103.5
6984 79.89037 92.7 104.1
6985 79.90037 100 104.9
6986 79.91037 102.8 105.7
6987 79.92036 94.4 106.6
6988 79.93037 86.9 107.7
6989 79.94037 101 108.8
6990 79.95036 107.8 110
6991 79.96037 103.3 111.3
6992 79.97037 91.5 112.8
6993 79.98037 97.9 114.5
6994 79.99036 86.2 116.3
6995 80.00037 97.2 118.2
6996 80.01037 113.4 120.4
6997 80.02036 118.5 122.8
6998 80.03036 108.6 125.4
6999 80.04037 124.3 128.39999
7000 80.05037 115 131.60001
7001 80.06036 135.3 135.2
7002 80.07037 124.5 139.2
7003 80.08037 148.89999 143.7
7004 80.09036 148.8 148.7
7005 80.10036 138.3 154.39999
7006 80.11037 152.5 160.7
7007 80.12037 185.60001 167.89999
7008 80.13036 166.3 176.10001
7009 80.14037 186.8 185.3
7010 80.15037 211.89999 195.89999
7011 80.16037 216.5 208
7012 80.17036 223.8 221.8
7013 80.18037 257.5 237.60001
7014 80.19037 263.29999 255.7
7015 80.20036 302.5 276.29999
7016 80.21037 291.70001 299.79999
7017 80.22037 352 326.20001
7018 80.23037 380.60001 355.60001
7019 80.24036 422.10001 387.60001
7020 80.25037 421.89999 421.5
7021 80.26037 446.29999 455.89999
7022 80.27036 449.89999 488.5
7023 80.28036 485.70001 516.59998
7024 80.29037 511 537
7025 80.30037 513.5 547
7026 80.31036 510.5 545.29999
7027 80.32037 447.60001 532
7028 80.33037 483.60001 509.10001
7029 80.34036 488.89999 479.29999
7030 80.35036 424.70001 445.89999
7031 80.36037 411.70001 411.5
7032 80.37037 398.5 377.89999
7033 80.38036 321 346.60001
7034 80.39037 352.79999 318
7035 80.40037 310.79999 292.39999
7036 80.41037 301.10001 269.70001
7037 80.42036 273.20001 249.8
7038 80.43037 255 232.39999
7039 80.44037 256.10001 217.10001
7040 80.45036 217.3 203.8
7041 80.46037 215 192.10001
7042 80.47037 198.39999 181.89999
7043 80.48037 188 172.89999
7044 80.49036 171.2 165
7045 80.50037 171.5 158
7046 80.51037 172.7 151.8
7047 80.52036 147.2 146.3
7048 80.53036 141.7 141.39999
7049 80.54037 147.2 137
7050 80.55037 124.1 133
7051 80.56036 140.2 129.39999
7052 80.57037 147.39999 126.2
7053 80.58037 117.6 123.3
7054 80.59036 130.10001 120.6
7055 80.60036 120.2 118.2
7056 80.61037 109.3 116
7057 80.62037 89.2 114
7058 80.63036 102.6 112.1
7059 80.64037 108.3 110.4
7060 80.65037 93.6 108.8
7061 80.66037 112.9 107.4
7062 80.67036 105.6 106
7063 80.68037 111.1 104.8
7064 80.69037 95.4 103.6
7065 80.70036 111.5 102.6
7066 80.71037 106.5 101.6
7067 80.72037 97.4 100.6
7068 80.73037 92.7 99.8
7069 80.74036 85.9 98.5
7070 80.75037 101.5 97.8
7071 80.76037 97.1 97.1
7072 80.77036 85.1 96.4
7073 80.78036 101.9 95.8
7074 80.79037 103.8 95.2
7075 80.80037 86 94.6
7076 80.81036 93.3 94.1
7077 80.82037 85.1 93.6
7078 80.83037 91.6 93.1
7079 80.84036 90.7 92.7
7080 80.85036 89.9 92.3
7081 80.86037 82.9 91.9
7082 80.87037 95.6 91.5
7083 80.88036 85.2 91.2
7084 80.89037 75.8 90.8
7085 80.90037 91.7 90.5
7086 80.91037 75.7 90.2
7087 80.92036 101.3 89.9
7088 80.93037 79.4 89.6
7089 80.94037 82.2 89.4
7090 80.95036 90.5 89.1
7091 80.96037 89 88.9
7092 80.97037 97.3 88.6
7093 80.98037 87.4 88.4
7094 80.99036 85.4 88.2
7095 81.00037 94.9 88
7096 81.01037 86.4 87.8
7097 81.02036 82.9 87.6
7098 81.03036 93.8 87.5
7099 81.04037 83.4 87.3
7100 81.05037 95 87.1
7101 81.06036 90.7 87
7102 81.07037 88.1 86.8
7103 81.08037 82.3 86.7
7104 81.09036 82.3 86.6
7105 81.10036 81.6 86.4
7106 81.11037 86.1 86.3
7107 81.12037 86.3 86.2
7108 81.13036 82.7 86.1
7109 81.14037 91.7 86
7110 81.15037 94.6 85.8
7111 81.16037 89.1 85.7
7112 81.17036 91.3 85.6
7113 81.18037 93.8 85.5
7114 81.19037 100.9 85.4
7115 81.20036 92 85.4
7116 81.21037 72.9 85.3
7117 81.22037 105.6 85.2
7118 81.23037 91.1 85.1
7119 81.24036 72.9 85
7120 81.25037 96.5 85
7121 81.26037 80.9 84.9
7122 81.27036 72 84.8
7123 81.28036 94 84.7
7124 81.29037 77.9 84.7
7125 81.30037 89.4 84.6
7126 81.31036 83.6 84.6
7127 81.32037 90 84.5
7128 81.33037 82.4 84.4
7129 81.34036 88.4 84.4
7130 81.35036 69.3 84.3
7131 81.36037 75.1 85.5
7132 81.37037 96.1 85.4
7133 81.38036 84.7 85.4
7134 81.39037 98.6 85.4
7135 81.40037 75.1 85.3
7136 81.41037 86.7 85.3
7137 81.42036 76.1 85.3
7138 81.43037 64.5 85.3
7139 81.44037 69.2 85.3
7140 81.45036 70.3 85.3
7141 81.46037 83.7 85.2
7142 81.47037 97.4 85.2
7143 81.48037 77.9 85.2
7144 81.49036 80.7 85.2
7145 81.50037 71.5 85.2
7146 81.51037 79.7 85.2
7147 81.52036 80.1 85.2
7148 81.53036 74.2 85.2
7149 81.54037 99.6 82.9
7150 81.55037 77.4 82.9
7151 81.56036 81.2 83
7152 81.57037 84.6 83
7153 81.58037 78.8 83
7154 81.59036 94 83.1
7155 81.60036 97.2 83.1
7156 81.61037 82.9 83.2
7157 81.62037 85.7 83.2
7158 81.63036 74.8 83.3
7159 81.64037 75.2 83.4
7160 81.65037 78.2 83.5
7161 81.66037 75.3 83.6
7162 81.67036 89.8 83.6
7163 81.68037 97.3 83.7
7164 81.69037 76.9 83.8
7165 81.70036 89.6 83.9
7166 81.71037 77.9 84
7167 81.72037 69.6 84.1
7168 81.73037 84.9 84.2
7169 81.74036 93.5 84.3
7170 81.75037 65.1 84.4
7171 81.76037 88.8 84.5
7172 81.77036 92.3 84.7
7173 81.78036 95.5 84.8
7174 81.79037 89.8 84.9
7175 81.80037 99.9 85
7176 81.81036 82.8 85.2
7177 81.82037 92.7 85.3
7178 81.83037 96.3 85.4
7179 81.84036 88 85.6
7180 81.85036 88.5 85.7
7181 81.86037 92.5 85.8
7182 81.87037 88.9 85.9
7183 81.88036 94.9 86
7184 81.89037 106.8 86.1
7185 81.90037 96.3 86.2
7186 81.91037 88.8 86.4
7187 81.92036 85 86.5
7188 81.93037 95.7 86.6
7189 81.94037 94 86.7
7190 81.95036 97.3 86.8
7191 81.96037 83.7 87
7192 81.97037 78.5 87.1
7193 81.98037 96.7 87.3
7194 81.99036 107 87.4
7195 82.00037 97.8 87.6
7196 82.01037 91.5 87.8
7197 82.02036 96.9 88
7198 82.03036 89 88.1
7199 82.04037 90.6 88.4
7200 82.05037 78.5 88.6
7201 82.06036 91 88.8
7202 82.07037 90 89
7203 82.08037 91.8 89.3
7204 82.09036 93 89.5
7205 82.10036 91.7 89.8
7206 82.11037 106.5 90.1
7207 82.12037 93.7 92.8
7208 82.13036 98.8 93.1
7209 82.14037 103.5 93.5
7210 82.15037 82.3 93.8
7211 82.16037 91.1 94.3
7212 82.17036 96 94.7
7213 82.18037 86.3 95.1
7214 82.19037 97.5 95.6
7215 82.20036 77.6 96.1
7216 82.21037 93.1 96.6
7217 82.22037 100.7 97.2
7218 82.23037 100.2 97.8
7219 82.24036 97 98.4
7220 82.25037 91.1 99.1
7221 82.26037 92.1 99.8
7222 82.27036 101.8 100.6
7223 82.28036 107.6 101.4
7224 82.29037 96 102.3
7225 82.30037 119 103.2
7226 82.31036 95.2 104.2
7227 82.32037 111.5 105.4
7228 82.33037 114.8 106.6
7229 82.34036 96.7 107.9
7230 82.35036 99.1 109.3
7231 82.36037 110.4 110.8
7232 82.37037 101.8 112.5
7233 82.38036 122 114.4
7234 82.39037 117.3 116.4
7235 82.40037 100.9 118.7
7236 82.41037 133.2 121.2
7237 82.42036 117.8 123.9
7238 82.43037 97.1 127
7239 82.44037 131.39999 130.5
7240 82.45036 112.6 134.39999
7241 82.46037 136.2 138.8
7242 82.47037 138.2 143.7
7243 82.48037 171.39999 149.3
7244 82.49036 148.89999 155.60001
7245 82.50037 172.10001 162.8
7246 82.51037 163.60001 171
7247 82.52036 188.5 180.2
7248 82.53036 217.7 190.7
7249 82.54037 212.39999 202.60001
7250 82.55037 213.7 215.8
7251 82.56036 251.10001 230.3
7252 82.57037 269.29999 246.10001
7253 82.58037 262.39999 262.70001
7254 82.59036 269.20001 279.5
7255 82.60036 289.70001 295.39999
7256 82.61037 268.10001 309.20001
7257 82.62037 300 319.5
7258 82.63036 301.79999 325.10001
7259 82.64037 287 325.29999
7260 82.65037 293.10001 320.10001
7261 82.66037 302.29999 310.10001
7262 82.67036 284.10001 296.70001
7263 82.68037 260.20001 281.20001
7264 82.69037 244.7 264.89999
7265 82.70036 255.60001 248.7
7266 82.71037 242.39999 233.39999
7267 82.72037 211.5 219.2
7268 82.73037 205.10001 206.5
7269 82.74036 188.3 195.10001
7270 82.75037 173.7 185.10001
7271 82.76037 174.39999 176.3
7272 82.77036 176.60001 168.60001
7273 82.78036 170.8 161.89999
7274 82.79037 157.39999 156.10001
7275 82.80037 127.4 151
7276 82.81036 142.2 146.60001
7277 82.82037 158.5 142.7
7278 82.83037 158.10001 139.39999
7279 82.84036 116.8 136.5
7280 82.85036 128.10001 134
7281 82.86037 108 131.8
7282 82.87037 127.2 130
7283 82.88036 115.9 128.5
7284 82.89037 132.10001 127.1
7285 82.90037 130.3 125.9
7286 82.91037 113.4 125
7287 82.92036 120.7 124.2
7288 82.93037 114 123.6
7289 82.94037 96.6 123.1
7290 82.95036 122.4 122.8
7291 82.96037 115.8 122.6
7292 82.97037 113.5 122.6
7293 82.98037 107.3 122.7
7294 82.99036 93.6 122.9
7295 83.00037 113.9 123.2
7296 83.01037 95.7 123.7
7297 83.02036 108.8 124.3
7298 83.03036 125.9 125
7299 83.04037 119.3 125.9
7300 83.05037 118.9 126.9
7301 83.06036 108.8 128
7302 83.07037 111.2 129.3
7303 83.08037 110.7 130.8
7304 83.09036 127.9 132.5
7305 83.10036 122.8 134.3
7306 83.11037 115.8 136.39999
7307 83.12037 132.89999 138.7
7308 83.13036 151.8 141.3
7309 83.14037 134.2 144.2
7310 83.15037 136.8 147.5
7311 83.16037 145.2 151.10001
7312 83.17036 144.89999 155.10001
7313 83.18037 163.7 159.60001
7314 83.19037 139.89999 164.7
7315 83.20036 173.60001 170.39999
7316 83.21037 186.2 176.7
7317 83.22037 185.8 184
7318 83.23037 201.89999 192.10001
7319 83.24036 201 201.3
7320 83.25037 204.7 211.8
7321 83.26037 242.89999 223.7
7322 83.27036 244.3 237.3
7323 83.28036 278.60001 252.7
7324 83.29037 282 270.20001
7325 83.30037 304.70001 290.10001
7326 83.31036 320.20001 312.5
7327 83.32037 384.79999 337.70001
7328 83.33037 406.70001 365.60001
7329 83.34036 430.29999 396
7330 83.35036 449 428.29999
7331 83.36037 480.5 461.39999
7332 83.37037 501.79999 493.70001
7333 83.38036 517.20001 522.79999
7334 83.39037 499.5 546
7335 83.40037 545 560.90002
7336 83.41037 576.09998 565.40002
7337 83.42036 587.79999 559.09998
7338 83.43037 493 542.59998
7339 83.44037 515.59998 518.20001
7340 83.45036 514.5 488.29999
7341 83.46037 474.39999 455.70001
7342 83.47037 453.89999 422.60001
7343 83.48037 453.70001 390.39999
7344 83.49036 415.10001 360.29999
7345 83.50037 343.70001 332.79999
7346 83.51037 332.60001 308
7347 83.52036 334.60001 285.89999
7348 83.53036 277 266.29999
7349 83.54037 261 249.10001
7350 83.55037 281.29999 233.89999
7351 83.56036 279.70001 220.5
7352 83.57037 238.10001 208.7
7353 83.58037 208.89999 198.39999
7354 83.59036 196 189.2
7355 83.60036 195.3 181.10001
7356 83.61037 166.5 173.89999
7357 83.62037 149.5 167.5
7358 83.63036 156.10001 162.3
7359 83.64037 169.7 157.2
7360 83.65037 137.7 152.60001
7361 83.66037 144 148.5
7362 83.67036 147.89999 144.8
7363 83.68037 133.3 141.39999
7364 83.69037 130.60001 138.39999
7365 83.70036 123.7 135.60001
7366 83.71037 131.2 133.10001
7367 83.72037 113.1 130.8
7368 83.73037 106.8 128.7
7369 83.74036 150.10001 126.7
7370 83.75037 127.1 125
7371 83.76037 120 123.3
7372 83.77036 137.3 121.9
7373 83.78036 93.9 120.5
7374 83.79037 120.2 119.2
7375 83.80037 118.1 118.1
7376 83.81036 107.4 117
7377 83.82037 105.9 116
7378 83.83037 121.7 115.1
7379 83.84036 110.8 114.3
7380 83.85036 94.3 113.5
7381 83.86037 99.5 112.8
7382 83.87037 109.3 112.2
7383 83.88036 88.2 111.6
7384 83.89037 93.8 111.1
7385 83.90037 99.1 110.6
7386 83.91037 95.6 110.2
7387 83.92036 97.6 108.6
7388 83.93037 98.6 108.3
7389 83.94037 104.9 108.1
7390 83.95036 100.1 107.9
7391 83.96037 108.2 107.7
7392 83.97037 102.8 107.6
7393 83.98037 97.8 107.6
7394 83.99036 104.4 107.6
7395 84.00037 96.8 107.7
7396 84.01037 91.7 107.8
7397 84.02036 96.5 108.1
7398 84.03036 98.4 108.4
7399 84.04037 106.5 108.8
7400 84.05037 119.2 109.3
7401 84.06036 89.7 109.9
7402 84.07037 95.8 110.7
7403 84.08037 102.6 111.6
7404 84.09036 95.6 112.6
7405 84.10036 102.7 113.8
7406 84.11037 115.6 115.1
7407 84.12037 107.3 116.5
7408 84.13036 111.9 118
7409 84.14037 124.3 119.5
7410 84.15037 100.6 120.9
7411 84.16037 111.8 122
7412 84.17036 98.2 122.8
7413 84.18037 111.6 123
7414 84.19037 114.5 122.8
7415 84.20036 115.7 122.1
7416 84.21037 105.1 120.9
7417 84.22037 108.8 119.5
7418 84.23037 97.1 117.8
7419 84.24036 104 116.2
7420 84.25037 116.7 114.5
7421 84.26037 106.9 112.9
7422 84.27036 115.6 111.5
7423 84.28036 104.9 110.2
7424 84.29037 89.9 109.1
7425 84.30037 89.2 108
7426 84.31036 106.2 107.1
7427 84.32037 98.4 106.3
7428 84.33037 94.5 105.7
7429 84.34036 100.7 105.1
7430 84.35036 82.5 104.5
7431 84.36037 114.4 104.1
7432 84.37037 85.2 103.7
7433 84.38036 71.7 105.1
7434 84.39037 85.4 104.8
7435 84.40037 98.2 104.6
7436 84.41037 110.3 104.3
7437 84.42036 93.5 104.1
7438 84.43037 88.1 103.9
7439 84.44037 116.1 103.7
7440 84.45036 91.2 103.6
7441 84.46037 92.5 103.5
7442 84.47037 97.7 103.4
7443 84.48037 88.5 103.4
7444 84.49036 79.5 103.4
7445 84.50037 88.4 103.4
7446 84.51037 94.3 103.4
7447 84.52036 92.1 103.5
7448 84.53036 81 103.5
7449 84.54037 114.1 103.6
7450 84.55037 87.3 103.7
7451 84.56036 104.4 103.9
7452 84.57037 96.3 104.1
7453 84.58037 101.3 104.3
7454 84.59036 120 104.5
7455 84.60036 90.4 104.8
7456 84.61037 108.3 105.1
7457 84.62037 103.9 105.4
7458 84.63036 99.3 105.8
7459 84.64037 104.4 106.3
7460 84.65037 118.5 106.7
7461 84.66037 97.4 107.3
7462 84.67036 99.5 107.9
7463 84.68037 108.4 108.6
7464 84.69037 112.2 109.3
7465 84.70036 113.6 110.1
7466 84.71037 104.5 108.7
7467 84.72037 103.2 109.8
7468 84.73037 110.3 111
7469 84.74036 102.3 112.3
7470 84.75037 109.9 113.8
7471 84.76037 112.3 115.5
7472 84.77036 128.5 117.4
7473 84.78036 130.8 119.5
7474 84.79037 131.89999 121.9
7475 84.80037 123.4 124.6
7476 84.81036 140.60001 127.7
7477 84.82037 151.8 131.2
7478 84.83037 138.3 135.2
7479 84.84036 140.2 139.7
7480 84.85036 142.10001 144.7
7481 84.86037 163.8 150.3
7482 84.87037 158.60001 156.60001
7483 84.88036 157.3 163.39999
7484 84.89037 176 170.7
7485 84.90037 187.7 178.3
7486 84.91037 183.60001 185.89999
7487 84.92036 186.8 192.89999
7488 84.93037 206.89999 198.89999
7489 84.94037 201.7 203.3
7490 84.95036 189.2 205.60001
7491 84.96037 180 205.5
7492 84.97037 152.60001 203
7493 84.98037 183.3 198.39999
7494 84.99036 178.10001 192.39999
7495 85.00037 163.8 185.3
7496 85.01037 168.8 177.89999
7497 85.02036 151.89999 170.5
7498 85.03036 148.5 163.5
7499 85.04037 152.2 156.89999
7500 85.05037 174.10001 150.89999
7501 85.06036 145.7 145.60001
7502 85.07037 129.5 140.8
7503 85.08037 134.60001 136.60001
7504 85.09036 150.39999 133
7505 85.10036 121.6 129.8
7506 85.11037 119 127
7507 85.12037 125.4 124.5
7508 85.13036 129.89999 122.4
7509 85.14037 112.3 120.7
7510 85.15037 84.4 119.1
7511 85.16037 120.9 117.7
7512 85.17036 109.1 116.5
7513 85.18037 137.60001 115.5
7514 85.19037 118.7 114.7
7515 85.20036 99.3 114
7516 85.21037 112.9 113.4
7517 85.22037 101.1 112.9
7518 85.23037 108.6 112.5
7519 85.24036 103 112.2
7520 85.25037 91.3 112.1
7521 85.26037 105.8 112
7522 85.27036 88 112
7523 85.28036 88.9 112.1
7524 85.29037 112.7 112.2
7525 85.30037 98.7 112.5
7526 85.31036 93.4 112.8
7527 85.32037 99.6 113.2
7528 85.33037 103 113.7
7529 85.34036 124.3 114.3
7530 85.35036 95.5 114.9
7531 85.36037 113.9 115.7
7532 85.37037 102.5 116.6
7533 85.38036 122.3 117.6
7534 85.39037 101.5 118.7
7535 85.40037 122.1 119.9
7536 85.41037 110.3 121.3
7537 85.42036 110.1 122.8
7538 85.43037 128.3 124.5
7539 85.44037 102.3 126.4
7540 85.45036 125.9 128.5
7541 85.46037 125.1 130.8
7542 85.47037 131.2 133.39999
7543 85.48037 143.5 136.3
7544 85.49036 137.39999 139.5
7545 85.50037 162.5 143
7546 85.51037 150.39999 147.10001
7547 85.52036 155.8 151.60001
7548 85.53036 166.39999 156.7
7549 85.54037 159.39999 162.5
7550 85.55037 183.60001 168.89999
7551 85.56036 190.7 176.2
7552 85.57037 209.60001 184.5
7553 85.58037 226.5 193.89999
7554 85.59036 221.7 204.5
7555 85.60036 222.8 216.5
7556 85.61037 247.5 230.10001
7557 85.62037 260.89999 245.39999
7558 85.63036 286 262.5
7559 85.64037 335.5 281.5
7560 85.65037 347.39999 302.20001
7561 85.66037 352 324.29999
7562 85.67036 344.20001 347.29999
7563 85.68037 384.70001 370.20001
7564 85.69037 384.60001 391.60001
7565 85.70036 389.5 410
7566 85.71037 394 423.60001
7567 85.72037 406 430.89999
7568 85.73037 394.29999 431
7569 85.74036 374.10001 423.79999
7570 85.75037 347.20001 410.29999
7571 85.76037 378.5 391.89999
7572 85.77036 342.39999 370.39999
7573 85.78036 324.39999 347.29999
7574 85.79037 333.20001 324.20001
7575 85.80037 300.29999 301.79999
7576 85.81036 314.10001 280.89999
7577 85.82037 281.70001 261.79999
7578 85.83037 243.39999 244.39999
7579 85.84036 253.60001 228.89999
7580 85.85036 251.2 215.10001
7581 85.86037 214.8 202.89999
7582 85.87037 205 192
7583 85.88036 191.39999 182.39999
7584 85.89037 195.10001 173.89999
7585 85.90037 183.60001 166.39999
7586 85.91037 169.8 159.7
7587 85.92036 152.60001 153.8
7588 85.93037 143.7 148.5
7589 85.94037 166.39999 143.7
7590 85.95036 149.7 139.5
7591 85.96037 142.39999 135.7
7592 85.97037 139.7 132.2
7593 85.98037 141.2 129.10001
7594 85.99036 118.1 126.3
7595 86.00037 143 123.7
7596 86.01037 119.1 121.4
7597 86.02036 121.1 119.3
7598 86.03036 124.9 117.3
7599 86.04037 108.9 115.6
7600 86.05037 106.8 113.9
7601 86.06036 107.2 112.4
7602 86.07037 104 111.1
7603 86.08037 112.2 109.8
7604 86.09036 97.1 108.6
7605 86.10036 83.3 107.5
7606 86.11037 97 106.5
7607 86.12037 103.8 105.6
7608 86.13036 100.2 104.8
7609 86.14037 91 104
7610 86.15037 91.1 103.3
7611 86.16037 87.9 102.6
7612 86.17036 101.3 102
7613 86.18037 107.1 101.4
7614 86.19037 87.2 100.9
7615 86.20036 91.7 100.4
7616 86.21037 92.2 100
7617 86.22037 109.9 99.7
7618 86.23037 94.8 99.3
7619 86.24036 83.9 99.1
7620 86.25037 82 98.8
7621 86.26037 95.4 98.6
7622 86.27036 80 98.5
7623 86.28036 81.7 98.4
7624 86.29037 95.9 97.9
7625 86.30037 78.5 97.9
7626 86.31036 89.4 98
7627 86.32037 96.1 98.2
7628 86.33037 87 98.5
7629 86.34036 106.8 98.8
7630 86.35036 112.4 99.3
7631 86.36037 94.1 99.9
7632 86.37037 90.6 100.5
7633 86.38036 91.5 101.4
7634 86.39037 121.1 102.3
7635 86.40037 112.8 103.4
7636 86.41037 113.4 104.7
7637 86.42036 101.7 106.1
7638 86.43037 111.6 107.6
7639 86.44037 112.2 109.2
7640 86.45036 107.5 110.7
7641 86.46037 106.6 112.2
7642 86.47037 101.1 113.4
7643 86.48037 116.8 114.3
7644 86.49036 92.6 114.7
7645 86.50037 95.7 114.5
7646 86.51037 119.5 113.8
7647 86.52036 96.5 112.6
7648 86.53036 98.6 111.1
7649 86.54037 111.3 109.3
7650 86.55037 88.4 107.3
7651 86.56036 113.9 105.4
7652 86.57037 102.2 103.5
7653 86.58037 96.3 101.7
7654 86.59036 104.5 100.1
7655 86.60036 118 98.6
7656 86.61037 91.4 97.2
7657 86.62037 81.3 96
7658 86.63036 87.4 94.9
7659 86.64037 110.8 94
7660 86.65037 83.5 93.1
7661 86.66037 81.6 92.3
7662 86.67036 88.5 91.6
7663 86.68037 96.6 90.9
7664 86.69037 91.8 90.4
7665 86.70036 90.8 89.8
7666 86.71037 101.8 89.3
7667 86.72037 80.4 88.9
7668 86.73037 83.7 88.5
7669 86.74036 94.1 88.1
7670 86.75037 82.8 87.8
7671 86.76037 80.6 87.4
7672 86.77036 78.6 87.1
7673 86.78036 88.5 86.8
7674 86.79037 83.8 86.6
7675 86.80037 90.5 86.3
7676 86.81036 83.6 86.1
7677 86.82037 70.7 85.9
7678 86.83037 80.8 85.7
7679 86.84036 79.9 85.5
7680 86.85036 79.9 85.3
7681 86.86037 87.4 85.1
7682 86.87037 93.6 84.9
7683 86.88036 67.8 84.8
7684 86.89037 75.8 84.6
7685 86.90037 98.1 84.4
7686 86.91037 77.7 84.3
7687 86.92036 70 84.2
7688 86.93037 89.5 84
7689 86.94037 76.7 83.9
7690 86.95036 75.7 83.8
7691 86.96037 96.9 83.6
7692 86.97037 65.6 83.5
7693 86.98037 80.7 83.4
7694 86.99036 89.8 83.3
7695 87.00037 87.9 83.2
7696 87.01037 62.7 83.1
7697 87.02036 97.2 83
7698 87.03036 64.7 82.9
7699 87.04037 79.8 82.8
7700 87.05037 74.8 82.7
7701 87.06036 71.6 82.6
7702 87.07037 74.5 82.5
7703 87.08037 70.2 80.7
7704 87.09036 77.8 80.6
7705 87.10036 70.7 80.5
7706 87.11037 84.1 80.5
7707 87.12037 80.9 80.4
7708 87.13036 84 80.4
7709 87.14037 80.8 80.3
7710 87.15037 84.6 80.2
7711 87.16037 72.7 80.2
7712 87.17036 74 80.1
7713 87.18037 72.8 80.1
7714 87.19037 90 80
7715 87.20036 79.8 80
7716 87.21037 74.8 79.9
7717 87.22037 71.8 79.9
7718 87.23037 62.7 79.8
7719 87.24036 74 79.8
7720 87.25037 79.3 79.7
7721 87.26037 58.6 79.7
7722 87.27036 77 79.6
7723 87.28036 89.8 79.6
7724 87.29037 86.1 79.5
7725 87.30037 69.1 79.5
7726 87.31036 80.1 79.4
7727 87.32037 89.1 79.4
7728 87.33037 67 79.3
7729 87.34036 72.9 79.3
7730 87.35036 74.1 79.2
7731 87.36037 74 79.2
7732 87.37037 65.1 79.2
7733 87.38036 82.2 79.1
7734 87.39037 66.7 79.6
7735 87.40037 76.9 79.6
7736 87.41037 68.9 79.5
7737 87.42036 74 79.5
7738 87.43037 77.2 79.5
7739 87.44037 78.2 79.4
7740 87.45036 65.1 79.4
7741 87.46037 83.3 79.4
7742 87.47037 77.1 79.4
7743 87.48037 89.3 79.3
7744 87.49036 77 79.3
7745 87.50037 73.9 79.3
7746 87.51037 82.5 79.3
7747 87.52036 81.1 79.3
7748 87.53036 81.3 79.3
7749 87.54037 66.2 79.2
7750 87.55037 77.9 79.2
7751 87.56036 79.4 79.2
7752 87.57037 70.8 79.2
7753 87.58037 66.9 79.3
7754 87.59036 89.5 79.3
7755 87.60036 78.9 79.4
7756 87.61037 67.1 79.5
7757 87.62037 75.4 79.6
7758 87.63036 75.3 79.6
7759 87.64037 73.5 79.7
7760 87.65037 96.5 79.8
7761 87.66037 68 79.9
7762 87.67036 74 80
7763 87.68037 70.4 80.1
7764 87.69037 68.4 80.2
7765 87.70036 89.5 80.3
7766 87.71037 79.2 80.4
7767 87.72037 88.4 80.6
7768 87.73037 76.3 80.7
7769 87.74036 77.5 80.9
7770 87.75037 68 81
7771 87.76037 74.3 81.2
7772 87.77036 77.1 81.4
7773 87.78036 98.1 81.6
7774 87.79037 80.7 81.8
7775 87.80037 65.3 82
7776 87.81036 83.7 82.3
7777 87.82037 71.4 82.6
7778 87.83037 66.3 82.9
7779 87.84036 81.5 83.2
7780 87.85036 92.8 83.6
7781 87.86037 62.3 83.9
7782 87.87037 77.4 84.3
7783 87.88036 64.3 84.9
7784 87.89037 84.4 85.4
7785 87.90037 57.4 86.1
7786 87.91037 78.7 86.8
7787 87.92036 73.5 87.6
7788 87.93037 103.9 88.5
7789 87.94037 102.4 89.5
7790 87.95036 105.6 90.6
7791 87.96037 77.3 91.7
7792 87.97037 118.7 93
7793 87.98037 86.7 94.2
7794 87.99036 93.2 95.4
7795 88.00037 77.6 96.6
7796 88.01037 77.7 97.6
7797 88.02036 63.4 98.3
7798 88.03036 82.8 98.7
7799 88.04037 91.7 98.7
7800 88.05037 82.6 98.4
7801 88.06036 81.5 97.8
7802 88.07037 83.8 96.9
7803 88.08037 78.8 95.9
7804 88.09036 79.3 94.8
7805 88.10036 75.4 93.7
7806 88.11037 90.2 92.6
7807 88.12037 73.8 91.6
7808 88.13036 91 90.7
7809 88.14037 76.7 90.7
7810 88.15037 81.7 90
7811 88.16037 91.1 89.4
7812 88.17036 70.7 88.8
7813 88.18037 74.7 88.4
7814 88.19037 91.9 88
7815 88.20036 81.3 87.6
7816 88.21037 89.7 87.3
7817 88.22037 72.6 87.1
7818 88.23037 82.2 86.9
7819 88.24036 71.5 86.8
7820 88.25037 81.3 86.6
7821 88.26037 82.8 86.6
7822 88.27036 90.1 86.5
7823 88.28036 75.9 86.5
7824 88.29037 73.6 86.5
7825 88.30037 74.5 86.5
7826 88.31036 75.9 86.6
7827 88.32037 83.9 86.7
7828 88.33037 71.7 86.7
7829 88.34036 74.7 86.9
7830 88.35036 77 87
7831 88.36037 70.7 87.2
7832 88.37037 86 87.3
7833 88.38036 92.6 87.5
7834 88.39037 83.1 87.8
7835 88.40037 83.9 88
7836 88.41037 68.5 88.3
7837 88.42036 74.6 88.6
7838 88.43037 67.6 88.9
7839 88.44037 92.1 89.2
7840 88.45036 69.7 89.6
7841 88.46037 85.1 90
7842 88.47037 74 90.5
7843 88.48037 74.7 91
7844 88.49036 79.8 91.5
7845 88.50037 95.3 92.1
7846 88.51037 69.6 92.8
7847 88.52036 77.6 93.5
7848 88.53036 91.6 94.2
7849 88.54037 93.9 95.1
7850 88.55037 94.3 96
7851 88.56036 82.4 97
7852 88.57037 99.5 98.2
7853 88.58037 80.2 99.4
7854 88.59036 101.1 100.8
7855 88.60036 109.8 102.4
7856 88.61037 92.5 104.1
7857 88.62037 108.1 106
7858 88.63036 119.9 108.1
7859 88.64037 99.2 110.5
7860 88.65037 119.8 113.2
7861 88.66037 103.9 116.2
7862 88.67036 95.6 119.6
7863 88.68037 101.6 123.4
7864 88.69037 146 127.7
7865 88.70036 136.2 132.39999
7866 88.71037 156.10001 137.60001
7867 88.72037 143.3 143.3
7868 88.73037 140.7 149.39999
7869 88.74036 149.10001 155.8
7870 88.75037 137.89999 162.3
7871 88.76037 174.7 168.60001
7872 88.77036 152.3 174.39999
7873 88.78036 158.10001 179.2
7874 88.79037 177.10001 182.5
7875 88.80037 159.2 184.2
7876 88.81036 145.3 183.89999
7877 88.82037 154.39999 181.7
7878 88.83037 164.60001 177.89999
7879 88.84036 167.8 172.89999
7880 88.85036 148.8 167
7881 88.86037 159 160.8
7882 88.87037 158.39999 154.5
7883 88.88036 155.3 148.39999
7884 88.89037 170.3 143.10001
7885 88.90037 108.7 137.8
7886 88.91037 131.8 133
7887 88.92036 113 128.7
7888 88.93037 114.4 124.9
7889 88.94037 108.9 121.5
7890 88.95036 123.9 118.4
7891 88.96037 113.3 115.8
7892 88.97037 120.9 113.5
7893 88.98037 109.3 111.4
7894 88.99036 105.5 109.6
7895 89.00037 101.9 108
7896 89.01037 95.1 106.6
7897 89.02036 88.9 105.4
7898 89.03036 93.9 104.4
7899 89.04037 98.3 103.5
7900 89.05037 89.7 102.7
7901 89.06036 87.8 102
7902 89.07037 101.2 101.4
7903 89.08037 74.6 101
7904 89.09036 99.1 100.6
7905 89.10036 95.2 100.3
7906 89.11037 100.4 100
7907 89.12037 97.2 99.9
7908 89.13036 89.8 99.8
7909 89.14037 102.6 99.7
7910 89.15037 106.1 99.8
7911 89.16037 103.5 99.8
7912 89.17036 87.9 100
7913 89.18037 82.5 100.2
7914 89.19037 102 100.5
7915 89.20036 98.1 100.8
7916 89.21037 90.7 101.2
7917 89.22037 89.9 101.7
7918 89.23037 94 102.2
7919 89.24036 79.7 102.9
7920 89.25037 101 103.6
7921 89.26037 78.8 104.4
7922 89.27036 108.9 105.3
7923 89.28036 90.2 106.3
7924 89.29037 101.4 107.4
7925 89.30037 89.7 108.6
7926 89.31036 104.6 110
7927 89.32037 115.8 111.5
7928 89.33037 104.9 113.3
7929 89.34036 109.7 115.2
7930 89.35036 124.3 117.3
7931 89.36037 101.4 119.7
7932 89.37037 95.2 122.4
7933 89.38036 109.8 125.4
7934 89.39037 124.3 128.7
7935 89.40037 131.60001 132.5
7936 89.41037 159.8 136.7
7937 89.42036 142.60001 141.5
7938 89.43037 167.10001 146.8
7939 89.44037 161 152.7
7940 89.45036 168.89999 159.5
7941 89.46037 173.60001 167
7942 89.47037 170 175.3
7943 89.48037 184.2 184.5
7944 89.49036 206.39999 194.5
7945 89.50037 228.60001 205.2
7946 89.51037 226 216.3
7947 89.52036 219.5 227.5
7948 89.53036 262.60001 238.3
7949 89.54037 231.8 248
7950 89.55037 256.79999 255.8
7951 89.56036 266.10001 261.10001
7952 89.57037 248.8 263.29999
7953 89.58037 246.2 262.20001
7954 89.59036 229 257.89999
7955 89.60036 249.89999 250.8
7956 89.61037 200 241.7
7957 89.62037 215.3 231.2
7958 89.63036 231.3 220.10001
7959 89.64037 202.39999 209.10001
7960 89.65037 192.8 198.3
7961 89.66037 211.39999 188.10001
7962 89.67036 161.5 178.7
7963 89.68037 159.5 170.2
7964 89.69037 160.3 162.39999
7965 89.70036 146.60001 155.5
7966 89.71037 172 149.3
7967 89.72037 124.3 143.8
7968 89.73037 140.5 138.89999
7969 89.74036 151.5 134.60001
7970 89.75037 131.10001 130.7
7971 89.76037 147.7 127.3
7972 89.77036 101.8 124.2
7973 89.78036 116 121.5
7974 89.79037 108.1 119
7975 89.80037 115.5 116.9
7976 89.81036 119.2 114.9
7977 89.82037 107 113.2
7978 89.83037 113.4 111.7
7979 89.84036 98.7 110.3
7980 89.85036 113.3 109
7981 89.86037 91.3 107.9
7982 89.87037 108.2 106.9
7983 89.88036 86.1 106
7984 89.89037 81.9 105.2
7985 89.90037 82.1 104.5
7986 89.91037 97.8 103.9
7987 89.92036 88.6 103.4
7988 89.93037 93.6 102.9
7989 89.94037 93.8 102.6
7990 89.95036 87.5 102.2
7991 89.96037 91.8 102
7992 89.97037 100.6 101.8
7993 89.98037 95.1 101.6
7994 89.99036 117.3 101.5
7995 90.00037 78.1 101.5
7996 90.01037 93.7 101.6
7997 90.02036 76.9 101.7
7998 90.03036 100 101.8
7999 90.04037 113.4 102.1
8000 90.05037 100.8 102.4
8001 90.06036 93.5 102.8
8002 90.07037 103.8 103.2
8003 90.08037 91.5 103.8
8004 90.09036 82.4 104.4
8005 90.10036 85.2 105.1
8006 90.11037 89.7 106
8007 90.12037 102.7 107
8008 90.13036 101.2 108.1
8009 90.14037 115.1 109.4
8010 90.15037 105.5 110.8
8011 90.16037 115 112.5
8012 90.17036 112.5 114.3
8013 90.18037 102.9 116.5
8014 90.19037 138.8 118.9
8015 90.20036 115.6 121.6
8016 90.21037 111.8 124.6
8017 90.22037 132.5 128.10001
8018 90.23037 122 131.39999
8019 90.24036 139.5 135.7
8020 90.25037 141.8 140.39999
8021 90.26037 166.2 145.5
8022 90.27036 155 150.89999
8023 90.28036 152.60001 156.5
8024 90.29037 157.89999 162
8025 90.30037 172 167.39999
8026 90.31036 163.8 172.10001
8027 90.32037 197.5 175.8
8028 90.33037 194.60001 178.10001
8029 90.34036 188.89999 178.89999
8030 90.35036 155.7 178.10001
8031 90.36037 192.39999 175.60001
8032 90.37037 168.10001 171.89999
8033 90.38036 169.10001 167.10001
8034 90.39037 159 163.2
8035 90.40037 138 157.5
8036 90.41037 144.7 151.89999
8037 90.42036 142.89999 146.39999
8038 90.43037 139.2 141.2
8039 90.44037 132.89999 136.5
8040 90.45036 119.3 132.10001
8041 90.46037 132.60001 128.2
8042 90.47037 115 124.7
8043 90.48037 123.7 121.5
8044 90.49036 103.6 118.7
8045 90.50037 117.5 116.2
8046 90.51037 111 114
8047 90.52036 98.8 112
8048 90.53036 117.8 110.2
8049 90.54037 102.7 108.7
8050 90.55037 115.9 107.3
8051 90.56036 89.8 106
8052 90.57037 84 104.9
8053 90.58037 100.9 103.9
8054 90.59036 86 103
8055 90.60036 83 102.2
8056 90.61037 76.2 101.5
8057 90.62037 91.6 100.8
8058 90.63036 80.9 100.2
8059 90.64037 96.4 99.7
8060 90.65037 72 99.2
8061 90.66037 87.9 98.8
8062 90.67036 83.3 98.5
8063 90.68037 89.4 98.1
8064 90.69037 94 97.8
8065 90.70036 93.2 97.6
8066 90.71037 93 97.4
8067 90.72037 97.6 97.2
8068 90.73037 87.1 97
8069 90.74036 89.6 96.9
8070 90.75037 78.3 96.8
8071 90.76037 83.4 96.8
8072 90.77036 90.5 96.7
8073 90.78036 79.1 96.7
8074 90.79037 88.1 96.7
8075 90.80037 93 96.7
8076 90.81036 82 96.8
8077 90.82037 87.1 96.8
8078 90.83037 80.9 96.9
8079 90.84036 87 97
8080 90.85036 87.8 97.1
8081 90.86037 79.9 97.3
8082 90.87037 87.9 97.5
8083 90.88036 98.7 97.8
8084 90.89037 89.8 98.1
8085 90.90037 82.5 98.5
8086 90.91037 86.2 98.9
8087 90.92036 81.8 99.4
8088 90.93037 85.6 99.9
8089 90.94037 83.2 100.6
8090 90.95036 96.1 101.3
8091 90.96037 88.1 102.1
8092 90.97037 96 103.1
8093 90.98037 82.1 104.1
8094 90.99036 90.7 105.3
8095 91.00037 97.7 106.6
8096 91.01037 82.7 107.2
8097 91.02036 91.5 108.8
8098 91.03036 116.5 110.6
8099 91.04037 104.8 112.4
8100 91.05037 109.3 114.3
8101 91.06036 109 116.2
8102 91.07037 110.9 118
8103 91.08037 102.8 119.6
8104 91.09036 115.5 120.8
8105 91.10036 101.2 121.6
8106 91.11037 135.2 121.8
8107 91.12037 115.3 121.6
8108 91.13036 125 120.8
8109 91.14037 102.7 120.2
8110 91.15037 116.8 118.8
8111 91.16037 98.3 117.1
8112 91.17036 113.7 115.3
8113 91.18037 110.7 113.6
8114 91.19037 113.2 111.9
8115 91.20036 106 110.4
8116 91.21037 106.7 109
8117 91.22037 105.5 107.7
8118 91.23037 94.6 106.6
8119 91.24036 93.7 105.6
8120 91.25037 95.4 104.7
8121 91.26037 83.9 104
8122 91.27036 117.8 103.4
8123 91.28036 96.2 102.9
8124 91.29037 99.8 102.5
8125 91.30037 97.6 102.2
8126 91.31036 76.8 101.9
8127 91.32037 102.7 101.7
8128 91.33037 97.2 101.6
8129 91.34036 73.3 101.6
8130 91.35036 76.9 101.6
8131 91.36037 122.5 101.7
8132 91.37037 103.3 101.8
8133 91.38036 76.1 102
8134 91.39037 107.2 102.2
8135 91.40037 98.2 102.5
8136 91.41037 106.9 102.8
8137 91.42036 108.9 103.2
8138 91.43037 72.7 103.7
8139 91.44037 78.6 104.2
8140 91.45036 106.1 104.7
8141 91.46037 91.3 105.4
8142 91.47037 91.2 106.1
8143 91.48037 103.2 106.8
8144 91.49036 106.1 107.6
8145 91.50037 108 108.5
8146 91.51037 101.5 109.5
8147 91.52036 106.3 110.6
8148 91.53036 116.5 111.8
8149 91.54037 119.4 113.1
8150 91.55037 99 114.5
8151 91.56036 98.4 116
8152 91.57037 111.4 117.7
8153 91.58037 109.8 119.6
8154 91.59036 118.6 121.6
8155 91.60036 119.2 123.8
8156 91.61037 112.7 126.2
8157 91.62037 113.5 128.89999
8158 91.63036 131.8 131.89999
8159 91.64037 129.89999 135.10001
8160 91.65037 139.5 138.8
8161 91.66037 126.8 142.8
8162 91.67036 137.3 147.2
8163 91.68037 133.60001 152.2
8164 91.69037 140.8 157.7
8165 91.70036 157.7 163.89999
8166 91.71037 165.5 170.8
8167 91.72037 178.39999 178.5
8168 91.73037 185.39999 187.10001
8169 91.74036 192.2 196.7
8170 91.75037 178.89999 207.39999
8171 91.76037 212 219.39999
8172 91.77036 227.10001 232.60001
8173 91.78036 223.89999 247
8174 91.79037 246.5 262.79999
8175 91.80037 255.10001 279.20001
8176 91.81036 257.70001 296.89999
8177 91.82037 285.79999 314.89999
8178 91.83037 307.10001 332.60001
8179 91.84036 315.60001 349
8180 91.85036 327.10001 363.10001
8181 91.86037 320 373.70001
8182 91.87037 329 380
8183 91.88036 338.60001 381.20001
8184 91.89037 320.20001 377.29999
8185 91.90037 336.89999 368.70001
8186 91.91037 324.89999 356.10001
8187 91.92036 290.20001 340.70001
8188 91.93037 295.20001 323.5
8189 91.94037 293.70001 305.60001
8190 91.95036 287.89999 287.70001
8191 91.96037 286.60001 270.39999
8192 91.97037 276.60001 254.2
8193 91.98037 247 239.10001
8194 91.99036 217.7 225.39999
8195 92.00037 215.3 212.89999
8196 92.01037 182 201.60001
8197 92.02036 233.3 191.60001
8198 92.03036 208.3 182.5
8199 92.04037 183.60001 174.5
8200 92.05037 157.89999 167.3
8201 92.06036 174.10001 160.8
8202 92.07037 147.8 155.10001
8203 92.08037 143.39999 149.89999
8204 92.09036 150.2 145.3
8205 92.10036 141.5 141.2
8206 92.11037 135.60001 137.39999
8207 92.12037 134.60001 134.10001
8208 92.13036 128.5 131.10001
8209 92.14037 133.7 128.39999
8210 92.15037 124.6 126
8211 92.16037 137.60001 123.8
8212 92.17036 129.39999 121.8
8213 92.18037 129.5 120
8214 92.19037 114.4 118.4
8215 92.20036 107.1 117
8216 92.21037 104.1 115.7
8217 92.22037 116.9 114.5
8218 92.23037 112.1 113.5
8219 92.24036 111.6 112.6
8220 92.25037 109.7 111.8
8221 92.26037 108.1 111.2
8222 92.27036 117.2 110.6
8223 92.28036 96.4 110.1
8224 92.29037 113.4 109.7
8225 92.30037 105.1 109.5
8226 92.31036 112.5 109.3
8227 92.32037 99 109.2
8228 92.33037 107.4 109.2
8229 92.34036 101.7 109.3
8230 92.35036 103.1 109.6
8231 92.36037 91.9 109.9
8232 92.37037 99.9 110.4
8233 92.38036 102.8 110.9
8234 92.39037 119.7 111.6
8235 92.40037 92.1 112.5
8236 92.41037 100 113.5
8237 92.42036 128.10001 114.7
8238 92.43037 117.7 116.1
8239 92.44037 118.1 117.7
8240 92.45036 103.8 119.5
8241 92.46037 127.4 121.6
8242 92.47037 106.5 124
8243 92.48037 123.8 126.8
8244 92.49036 139.2 129.8
8245 92.50037 127.7 133.3
8246 92.51037 153.3 137.3
8247 92.52036 127.7 141.7
8248 92.53036 148.39999 146.7
8249 92.54037 152.2 152.2
8250 92.55037 174.5 158.2
8251 92.56036 164.2 164.8
8252 92.57037 190.8 171.89999
8253 92.58037 173.2 179.2
8254 92.59036 209.89999 186.5
8255 92.60036 210.39999 193.8
8256 92.61037 219.5 200.5
8257 92.62037 204.10001 206.10001
8258 92.63036 224.5 210.3
8259 92.64037 213.2 212.60001
8260 92.65037 224.89999 212.8
8261 92.66037 197.10001 210.8
8262 92.67036 201 206.8
8263 92.68037 211.7 201.2
8264 92.69037 203.8 194.39999
8265 92.70036 231.7 186.89999
8266 92.71037 179.7 179.10001
8267 92.72037 188.39999 171.3
8268 92.73037 180.5 163.8
8269 92.74036 142.7 156.7
8270 92.75037 159.7 150.10001
8271 92.76037 161.60001 144.10001
8272 92.77036 126.3 138.60001
8273 92.78036 167.8 133.60001
8274 92.79037 162.5 129.10001
8275 92.80037 143.2 125.1
8276 92.81036 105.1 121.5
8277 92.82037 109.4 118.2
8278 92.83037 117 115.3
8279 92.84036 107.9 112.6
8280 92.85036 98 110.2
8281 92.86037 98.8 108.1
8282 92.87037 97.6 106.1
8283 92.88036 106.9 104.3
8284 92.89037 95.4 102.7
8285 92.90037 115.1 101.3
8286 92.91037 83 99.9
8287 92.92036 97.9 98.7
8288 92.93037 103.7 97.6
8289 92.94037 97.2 96.5
8290 92.95036 100.2 95.6
8291 92.96037 92.6 94.7
8292 92.97037 87.2 93.9
8293 92.98037 99.5 93.1
8294 92.99036 91.6 92.4
8295 93.00037 80.1 91.7
8296 93.01037 77.3 91.1
8297 93.02036 85.5 90.5
8298 93.03036 86.5 90
8299 93.04037 105.1 89.5
8300 93.05037 80.9 89
8301 93.06036 77.4 88.6
8302 93.07037 97.9 88.1
8303 93.08037 75.1 87.7
8304 93.09036 82.9 87.4
8305 93.10036 75.6 87
8306 93.11037 81.8 86.7
8307 93.12037 88.2 86.3
8308 93.13036 67.2 86
8309 93.14037 78.5 85.7
8310 93.15037 84.5 85.5
8311 93.16037 64 85.2
8312 93.17036 86.5 84.9
8313 93.18037 81.9 84.7
8314 93.19037 74.2 84.5
8315 93.20036 92 84.2
8316 93.21037 74.9 84
8317 93.22037 79.7 83.8
8318 93.23037 80.6 83.6
8319 93.24036 76.7 83.4
8320 93.25037 73.2 83.2
8321 93.26037 79.2 83.1
8322 93.27036 80.2 82.9
8323 93.28036 76.7 82.7
8324 93.29037 63.8 82.6
8325 93.30037 83 82.4
8326 93.31036 77.6 82.3
8327 93.32037 82.1 82.1
8328 93.33037 70.5 82
8329 93.34036 74.1 81.9
8330 93.35036 86 81.7
8331 93.36037 80.3 81.6
8332 93.37037 80.5 81.5
8333 93.38036 74 79.9
8334 93.39037 84.1 80.4
8335 93.40037 93.1 80.3
8336 93.41037 70.5 80.3
8337 93.42036 66.8 80.2
8338 93.43037 93.2 80.1
8339 93.44037 87 80
8340 93.45036 79.6 80
8341 93.46037 76.6 79.9
8342 93.47037 70.5 79.8
8343 93.48037 59.9 79.8
8344 93.49036 70.6 79.7
8345 93.50037 76 79.6
8346 93.51037 73.1 79.6
8347 93.52036 76.3 79.5
8348 93.53036 58.2 79.5
8349 93.54037 76 79.4
8350 93.55037 65.2 79.4
8351 93.56036 77 79.3
8352 93.57037 66.9 79.3
8353 93.58037 84.9 79.3
8354 93.59036 86.2 79.2
8355 93.60036 74.3 79.2
8356 93.61037 55.4 79.2
8357 93.62037 80.7 79.1
8358 93.63036 75.3 79.1
8359 93.64037 78.1 79.1
8360 93.65037 79.1 79
8361 93.66037 58.9 79
8362 93.67036 71.6 79.1
8363 93.68037 64.4 79.1
8364 93.69037 74.5 79.2
8365 93.70036 76.5 79.2
8366 93.71037 86.8 79.2
8367 93.72037 78.8 79.3
8368 93.73037 81 79.4
8369 93.74036 87.9 79.4
8370 93.75037 77.3 79.5
8371 93.76037 66.2 79.5
8372 93.77036 67.2 79.6
8373 93.78036 79.2 79.7
8374 93.79037 71.8 79.8
8375 93.80037 74.1 79.9
8376 93.81036 63.5 79.9
8377 93.82037 71.1 80
8378 93.83037 83.6 80.1
8379 93.84036 79.9 80.2
8380 93.85036 96.1 80.4
8381 93.86037 73.7 80.5
8382 93.87037 78.9 80.6
8383 93.88036 78.1 80.7
8384 93.89037 78.1 80.9
8385 93.90037 74.7 81.1
8386 93.91037 78.1 81.2
8387 93.92036 74.5 81.4
8388 93.93037 75.5 81.6
8389 93.94037 72.7 81.8
8390 93.95036 68.1 82.1
8391 93.96037 84.6 82.3
8392 93.97037 80.7 82.6
8393 93.98037 89.1 82.9
8394 93.99036 83 83.3
8395 94.00037 95.4 83.6
8396 94.01037 87.2 84.1
8397 94.02036 79.3 84.5
8398 94.03036 83.9 85
8399 94.04037 73.9 85.6
8400 94.05037 71.2 86.2
8401 94.06036 91.1 86.8
8402 94.07037 93.1 87.6
8403 94.08037 78.3 88.4
8404 94.09036 78.6 89.3
8405 94.10036 63.6 90.2
8406 94.11037 90.6 91.2
8407 94.12037 108.3 92.2
8408 94.13036 85.7 93.2
8409 94.14037 88.6 94.5
8410 94.15037 74.8 95.4
8411 94.16037 89.5 95.5
8412 94.17036 88.6 96.2
8413 94.18037 84.8 96.5
8414 94.19037 95.6 96.7
8415 94.20036 93.3 96.5
8416 94.21037 89.2 96.1
8417 94.22037 83.7 95.6
8418 94.23037 83.7 94.9
8419 94.24036 97.1 94.1
8420 94.25037 92.2 93.2
8421 94.26037 92.9 92.4
8422 94.27036 83.8 91.5
8423 94.28036 79.4 90.8
8424 94.29037 83.2 90.1
8425 94.30037 74.6 89.4
8426 94.31036 82.2 88.9
8427 94.32037 88.3 88.4
8428 94.33037 79.3 88
8429 94.34036 78.7 87.6
8430 94.35036 76.6 87.3
8431 94.36037 87 87.1
8432 94.37037 77.6 86.9
8433 94.38036 78.7 86.7
8434 94.39037 74.9 86.6
8435 94.40037 77.6 86.5
8436 94.41037 80.8 86.5
8437 94.42036 73.3 86.4
8438 94.43037 83.2 86.5
8439 94.44037 81 86.5
8440 94.45036 72.4 86.6
8441 94.46037 86.1 86.7
8442 94.47037 86.8 86.8
8443 94.48037 58.4 87
8444 94.49036 92.4 87.1
8445 94.50037 92.3 87.3
8446 94.51037 88.4 87.6
8447 94.52036 99.8 87.8
8448 94.53036 87.8 88.1
8449 94.54037 84.3 88.4
8450 94.55037 73.8 88.8
8451 94.56036 92.2 89.1
8452 94.57037 87.9 89.5
8453 94.58037 65.1 90
8454 94.59036 71.7 90.5
8455 94.60036 83.3 91
8456 94.61037 84.1 91.6
8457 94.62037 96.2 92.2
8458 94.63036 85.4 92.8
8459 94.64037 79.8 93.6
8460 94.65037 100 94.4
8461 94.66037 86.2 95.2
8462 94.67036 85.3 96.2
8463 94.68037 99.1 97.2
8464 94.69037 88.8 98.3
8465 94.70036 91.7 99.6
8466 94.71037 100.4 100.9
8467 94.72037 114.5 102.4
8468 94.73037 103 104.1
8469 94.74036 93.2 105.9
8470 94.75037 103.4 107.9
8471 94.76037 108.1 110.1
8472 94.77036 119.9 112.5
8473 94.78036 119.3 115.3
8474 94.79037 120.8 118.3
8475 94.80037 117.4 121.7
8476 94.81036 141.60001 125.4
8477 94.82037 131.60001 129.5
8478 94.83037 142.89999 134.10001
8479 94.84036 156.89999 139.10001
8480 94.85036 165.39999 144.7
8481 94.86037 146.3 150.7
8482 94.87037 158.10001 157.10001
8483 94.88036 168.10001 163.89999
8484 94.89037 186.2 171.3
8485 94.90037 184.39999 178.5
8486 94.91037 178.5 185.3
8487 94.92036 187.8 191.7
8488 94.93037 205.89999 197
8489 94.94037 182.2 201
8490 94.95036 195 203.39999
8491 94.96037 218.10001 203.8
8492 94.97037 202.8 202.39999
8493 94.98037 206.89999 199.10001
8494 94.99036 184.10001 194.39999
8495 95.00037 199.3 188.60001
8496 95.01037 183.39999 182
8497 95.02036 197.39999 175
8498 95.03036 188.10001 168
8499 95.04037 165.60001 161.10001
8500 95.05037 154.89999 154.60001
8501 95.06036 150.3 148.5
8502 95.07037 148.89999 142.89999
8503 95.08037 139.5 137.7
8504 95.09036 148.3 133
8505 95.10036 128.2 128.8
8506 95.11037 111.9 125
8507 95.12037 124.9 121.6
8508 95.13036 123.8 118.5
8509 95.14037 108.7 115.8
8510 95.15037 130.8 113.3
8511 95.16037 124.2 111.1
8512 95.17036 116.3 109.1
8513 95.18037 113.9 107.4
8514 95.19037 110.8 105.8
8515 95.20036 102.9 104.3
8516 95.21037 106.2 103
8517 95.22037 92.2 101.9
8518 95.23037 100.2 100.8
8519 95.24036 102.5 99.9
8520 95.25037 108.9 99
8521 95.26037 110.8 98.3
8522 95.27036 102 97.6
8523 95.28036 89.5 97
8524 95.29037 91.7 96.4
8525 95.30037 80.4 95.9
8526 95.31036 85.8 95.5
8527 95.32037 96.7 95.1
8528 95.33037 94.4 94.8
8529 95.34036 84.9 94.5
8530 95.35036 99.1 94.3
8531 95.36037 103.4 94.1
8532 95.37037 104.3 93.9
8533 95.38036 91.3 93.8
8534 95.39037 77.4 93.8
8535 95.40037 95.2 93.7
8536 95.41037 86.9 93.8
8537 95.42036 97.8 93.8
8538 95.43037 94.5 93.9
8539 95.44037 92.4 94.1
8540 95.45036 90.1 94.3
8541 95.46037 91.3 94.5
8542 95.47037 82.2 94.8
8543 95.48037 91.9 95.2
8544 95.49036 127.8 95.6
8545 95.50037 92.3 96.1
8546 95.51037 92.5 96.6
8547 95.52036 78.4 97.2
8548 95.53036 81.5 98
8549 95.54037 84.2 98.8
8550 95.55037 92.3 99.7
8551 95.56036 100.2 100.8
8552 95.57037 90 101.9
8553 95.58037 102.9 103.3
8554 95.59036 101.8 104.7
8555 95.60036 98.7 106.4
8556 95.61037 105.9 108.2
8557 95.62037 101.9 110.2
8558 95.63036 95.2 112.4
8559 95.64037 110.1 115
8560 95.65037 134 117.5
8561 95.66037 108.4 120.1
8562 95.67036 126.2 122.7
8563 95.68037 107.9 125.3
8564 95.69037 108.3 127.7
8565 95.70036 114.8 129.8
8566 95.71037 131.8 131.3
8567 95.72037 115.1 132.3
8568 95.73037 100.9 132.60001
8569 95.74036 131.60001 132.10001
8570 95.75037 114.3 131
8571 95.76037 103.4 129.3
8572 95.77036 114.9 127.2
8573 95.78036 94.2 124.7
8574 95.79037 112.7 122.1
8575 95.80037 115.8 119.5
8576 95.81036 102.8 116.9
8577 95.82037 107.6 114.4
8578 95.83037 111.6 112.1
8579 95.84036 96.2 109.9
8580 95.85036 103.3 107.9
8581 95.86037 116 106.1
8582 95.87037 104.7 104.5
8583 95.88036 103.3 103
8584 95.89037 104.6 101.7
8585 95.90037 104.8 100.6
8586 95.91037 98.5 99.5
8587 95.92036 91.3 98.6
8588 95.93037 87.4 97.8
8589 95.94037 92.4 97
8590 95.95036 78.1 96.4
8591 95.96037 104.2 95.8
8592 95.97037 94.1 95.3
8593 95.98037 81.9 94.9
8594 95.99036 86.7 94.5
8595 96.00037 92.4 94.2
8596 96.01037 78.3 93.9
8597 96.02036 90.5 93.6
8598 96.03036 85.8 93.4
8599 96.04037 82.2 93.3
8600 96.05037 83.9 93.2
8601 96.06036 77.3 93.1
8602 96.07037 86.6 93
8603 96.08037 90.2 93
8604 96.09036 83.9 93
8605 96.10036 80.9 93
8606 96.11037 99.5 93.1
8607 96.12037 86.6 93.2
8608 96.13036 77.2 93.3
8609 96.14037 82.2 93.5
8610 96.15037 96.3 93.7
8611 96.16037 75.8 93.9
8612 96.17036 77.2 94.2
8613 96.18037 96.2 94.5
8614 96.19037 95.3 94.9
8615 96.20036 107 95.3
8616 96.21037 102.5 95.7
8617 96.22037 87.1 96.2
8618 96.23037 92.7 96.8
8619 96.24036 71.1 97.4
8620 96.25037 78.5 98.1
8621 96.26037 87 98.9
8622 96.27036 82.5 99.7
8623 96.28036 75.7 100.7
8624 96.29037 96.2 101.7
8625 96.30037 87.6 102.9
8626 96.31036 90.9 104.2
8627 96.32037 101.8 105.7
8628 96.33037 96.2 107.3
8629 96.34036 82.9 109.1
8630 96.35036 105.6 111.1
8631 96.36037 112.7 113.3
8632 96.37037 109.2 115.7
8633 96.38036 106.9 118.4
8634 96.39037 105.2 121.4
8635 96.40037 124.4 125
8636 96.41037 122.7 128.5
8637 96.42036 134.60001 132.2
8638 96.43037 136.39999 136
8639 96.44037 138.60001 139.89999
8640 96.45036 141.8 143.7
8641 96.46037 125.3 147.3
8642 96.47037 155.60001 150.5
8643 96.48037 137.8 153
8644 96.49036 123.9 154.7
8645 96.50037 160.7 155.39999
8646 96.51037 150.89999 155.10001
8647 96.52036 146.89999 153.8
8648 96.53036 131.89999 151.60001
8649 96.54037 140.5 148.10001
8650 96.55037 156.89999 144.7
8651 96.56036 134.5 141
8652 96.57037 128.60001 137.10001
8653 96.58037 134.3 133.3
8654 96.59036 141.60001 129.60001
8655 96.60036 138.8 126.1
8656 96.61037 128.89999 122.8
8657 96.62037 124.2 119.8
8658 96.63036 113.3 117
8659 96.64037 120.3 114.5
8660 96.65037 103.1 112.2
8661 96.66037 99.5 110.2
8662 96.67036 110.2 108.4
8663 96.68037 121.3 106.7
8664 96.69037 114.4 105.2
8665 96.70036 113.9 103.9
8666 96.71037 105.3 102.7
8667 96.72037 93.8 101.6
8668 96.73037 114.8 100.7
8669 96.74036 104.6 99.8
8670 96.75037 95.6 99
8671 96.76037 96 98.3
8672 96.77036 71.3 97.7
8673 96.78036 87.4 97.1
8674 96.79037 90.2 96.6
8675 96.80037 78 96.2
8676 96.81036 85.4 95.8
8677 96.82037 105.4 95.4
8678 96.83037 78.1 95.1
8679 96.84036 82.8 94.8
8680 96.85036 73.1 94.6
8681 96.86037 71.6 94.4
8682 96.87037 87.4 94.2
8683 96.88036 93.4 94.1
8684 96.89037 73.4 94
8685 96.90037 74.5 93.8
8686 96.91037 76.3 93.7
8687 96.92036 101.8 93.6
8688 96.93037 77.9 93.5
8689 96.94037 90.3 93.5
8690 96.95036 86.5 93.5
8691 96.96037 84.1 93.5
8692 96.97037 85.6 93.5
8693 96.98037 95.2 93.6
8694 96.99036 78.9 93.7
8695 97.00037 78.3 93.8
8696 97.01037 68.7 94
8697 97.02036 87 94.2
8698 97.03036 89.8 94.4
8699 97.04037 94.3 94.7
8700 97.05037 95 95
8701 97.06036 101.8 95.4
8702 97.07037 96.3 95.9
8703 97.08037 69.9 96.4
8704 97.09036 78.2 96.9
8705 97.10036 101.2 97.6
8706 97.11037 82.1 98.3
8707 97.12037 92.5 99.1
8708 97.13036 86.7 100
8709 97.14037 82.1 101.1
8710 97.15037 87.7 103.2
8711 97.16037 115.8 104.5
8712 97.17036 93.6 105.9
8713 97.18037 112.7 107.4
8714 97.19037 122.9 109
8715 97.20036 103.8 110.7
8716 97.21037 114.9 112.4
8717 97.22037 91.6 114.1
8718 97.23037 106.7 115.8
8719 97.24036 128.5 117.3
8720 97.25037 115.1 118.5
8721 97.26037 123.2 119.4
8722 97.27036 103.1 119.9
8723 97.28036 124 119.9
8724 97.29037 127.2 119.5
8725 97.30037 112.6 118.7
8726 97.31036 113 117.5
8727 97.32037 110 116
8728 97.33037 115.3 114.1
8729 97.34036 101.1 112.4
8730 97.35036 97.1 110.6
8731 97.36037 111.8 108.9
8732 97.37037 91.7 107.3
8733 97.38036 116.7 105.8
8734 97.39037 105.4 104.3
8735 97.40037 94.1 103
8736 97.41037 114.5 101.9
8737 97.42036 92.7 100.8
8738 97.43037 102.4 99.8
8739 97.44037 103.4 99
8740 97.45036 90.6 98.2
8741 97.46037 80.6 97.5
8742 97.47037 83.3 96.9
8743 97.48037 94.5 96.4
8744 97.49036 99.8 96
8745 97.50037 85.7 95.6
8746 97.51037 84.4 95.2
8747 97.52036 82.5 94.9
8748 97.53036 79.7 94.7
8749 97.54037 91.6 94.5
8750 97.55037 76.1 94.3
8751 97.56036 90.1 94.2
8752 97.57037 89.2 94.1
8753 97.58037 89.7 94
8754 97.59036 84.6 94
8755 97.60036 97.8 94
8756 97.61037 88.4 94
8757 97.62037 95.2 94.1
8758 97.63036 83.6 94.2
8759 97.64037 90.2 94.3
8760 97.65037 82.4 94.5
8761 97.66037 77 94.6
8762 97.67036 98.7 94.9
8763 97.68037 78 95.1
8764 97.69037 88.5 95.4
8765 97.70036 77.8 95.8
8766 97.71037 99.9 96.1
8767 97.72037 91.6 96.6
8768 97.73037 97.2 97
8769 97.74036 79.6 97.5
8770 97.75037 94 98.1
8771 97.76037 98 98.8
8772 97.77036 97.5 99.5
8773 97.78036 83.7 100.2
8774 97.79037 97.8 101.1
8775 97.80037 100.8 102.1
8776 97.81036 101.7 103.1
8777 97.82037 104.2 104.3
8778 97.83037 74.4 105.5
8779 97.84036 112.1 107
8780 97.85036 104.1 108.5
8781 97.86037 106.7 110.3
8782 97.87037 112.8 112.2
8783 97.88036 110.7 114.3
8784 97.89037 119.9 116.7
8785 97.90037 131.7 119.3
8786 97.91037 132.60001 122.2
8787 97.92036 112.4 125.4
8788 97.93037 106.4 128.89999
8789 97.94037 125.7 132.7
8790 97.95036 120.3 136.8
8791 97.96037 144 141.2
8792 97.97037 140.2 145.89999
8793 97.98037 119.5 150.7
8794 97.99036 142.7 155.60001
8795 98.00037 142.8 160.3
8796 98.01037 155.5 164.7
8797 98.02036 161.8 168.5
8798 98.03036 160.60001 171.60001
8799 98.04037 135.60001 173.60001
8800 98.05037 153.7 174.39999
8801 98.06036 162.39999 174
8802 98.07037 135 172.39999
8803 98.08037 136.39999 169.8
8804 98.09036 145.89999 166.3
8805 98.10036 119.3 162.10001
8806 98.11037 110.7 157.60001
8807 98.12037 138.8 152.5
8808 98.13036 111.5 147.8
8809 98.14037 131.89999 143.2
8810 98.15037 118.4 138.89999
8811 98.16037 121.5 134.8
8812 98.17036 115.3 131.10001
8813 98.18037 101.3 127.6
8814 98.19037 121.2 124.5
8815 98.20036 109.1 121.7
8816 98.21037 134.2 119.2
8817 98.22037 108.7 116.9
8818 98.23037 126.7 114.9
8819 98.24036 130.5 113.1
8820 98.25037 109.1 111.5
8821 98.26037 117.7 110.1
8822 98.27036 91.5 108.9
8823 98.28036 92.7 107.8
8824 98.29037 92.4 106.8
8825 98.30037 116.6 106
8826 98.31036 91 105.3
8827 98.32037 103.8 104.7
8828 98.33037 94.9 104.1
8829 98.34036 111.2 103.7
8830 98.35036 117.9 103.4
8831 98.36037 85.3 103.2
8832 98.37037 91.9 103
8833 98.38036 90.1 102.9
8834 98.39037 100.5 102.9
8835 98.40037 107.3 103
8836 98.41037 93.4 103.1
8837 98.42036 103.9 103.3
8838 98.43037 94.1 103.6
8839 98.44037 112.9 104
8840 98.45036 110.1 104.4
8841 98.46037 112.2 104.9
8842 98.47037 105.3 105.6
8843 98.48037 85.4 106.3
8844 98.49036 99.7 107
8845 98.50037 87.5 107.9
8846 98.51037 105.5 108.9
8847 98.52036 98.1 110.1
8848 98.53036 111.1 111.3
8849 98.54037 114 112.7
8850 98.55037 105.5 114.2
8851 98.56036 124.4 116
8852 98.57037 114.3 117.9
8853 98.58037 106.3 120
8854 98.59036 133.10001 122.3
8855 98.60036 142.3 124.9
8856 98.61037 123.9 127.7
8857 98.62037 142.5 130.89999
8858 98.63036 145.7 134.39999
8859 98.64037 142.7 138.3
8860 98.65037 167.2 142.60001
8861 98.66037 169.7 147.39999
8862 98.67036 188.8 152.8
8863 98.68037 172.2 158.60001
8864 98.69037 185.5 165.10001
8865 98.70036 185.89999 172.2
8866 98.71037 187.5 179.89999
8867 98.72037 191.3 188.39999
8868 98.73037 204.3 197.39999
8869 98.74036 216.10001 207.10001
8870 98.75037 241.5 217.2
8871 98.76037 248.5 227.5
8872 98.77036 252.7 237.8
8873 98.78036 244.7 247.7
8874 98.79037 248.2 256.60001
8875 98.80037 247.60001 264.20001
8876 98.81036 235.10001 269.89999
8877 98.82037 284.60001 273.29999
8878 98.83037 270.70001 274.10001
8879 98.84036 249.3 272.20001
8880 98.85036 253.8 267.79999
8881 98.86037 285.60001 261.29999
8882 98.87037 275.10001 253
8883 98.88036 283.29999 243.5
8884 98.89037 233.89999 233.2
8885 98.90037 255.60001 222.7
8886 98.91037 213.39999 212.3
8887 98.92036 232.5 202
8888 98.93037 205.8 192.3
8889 98.94037 217.3 183.3
8890 98.95036 205.8 174.89999
8891 98.96037 179.2 167.2
8892 98.97037 180.10001 160.2
8893 98.98037 166.89999 153.8
8894 98.99036 162.60001 147.89999
8895 99.00037 155 142.60001
8896 99.01037 155.7 137.8
8897 99.02036 141.5 133.39999
8898 99.03036 155.8 129.5
8899 99.04037 123.9 125.9
8900 99.05037 147.7 122.6
8901 99.06036 126.4 119.6
8902 99.07037 118.4 116.9
8903 99.08037 111.2 114.4
8904 99.09036 115.9 112.1
8905 99.10036 95.4 110.1
8906 99.11037 107.9 108.1
8907 99.12037 131.3 106.4
8908 99.13036 123.7 104.8
8909 99.14037 112.6 103.3
8910 99.15037 122.6 101.9
8911 99.16037 110 100.6
8912 99.17036 92.8 99.4
8913 99.18037 106.5 98.3
8914 99.19037 86.4 97.3
8915 99.20036 89.7 96.3
8916 99.21037 92.4 95.4
8917 99.22037 90 94.6
8918 99.23037 92.1 93.8
8919 99.24036 75.7 93
8920 99.25037 88.2 92.3
8921 99.26037 91.7 91.7
8922 99.27036 82.4 91.1
8923 99.28036 99.1 90.5
8924 99.29037 93.1 89.9
8925 99.30037 101.6 89.4
8926 99.31036 74.4 88.9
8927 99.32037 108.7 88.5
8928 99.33037 82.4 88
8929 99.34036 90.8 87.6
8930 99.35036 83.3 87.2
8931 99.36037 79.4 86.8
8932 99.37037 74.7 86.4
8933 99.38036 89.2 86.1
8934 99.39037 79.3 85.8
8935 99.40037 84.2 85.5
8936 99.41037 75.6 85.2
8937 99.42036 97.8 86.3
8938 99.43037 87.1 86
8939 99.44037 65 85.8
8940 99.45036 81.4 85.5
8941 99.46037 84.4 85.3
8942 99.47037 78.9 85.1
8943 99.48037 95.2 84.9
8944 99.49036 69 84.7
8945 99.50037 91.4 84.5
8946 99.51037 80.3 84.3
8947 99.52036 74.8 84.1
8948 99.53036 64.1 84
8949 99.54037 85.6 83.8
8950 99.55037 84.6 83.6
8951 99.56036 89.7 83.5
8952 99.57037 60.5 83.4
8953 99.58037 78.8 83.2
8954 99.59036 71.1 83.1
8955 99.60036 80.9 83
8956 99.61037 79.8 82.9
8957 99.62037 79 82.7
8958 99.63036 70.9 82.6
8959 99.64037 61.2 82.5
8960 99.65037 94.1 82.4
8961 99.66037 93.5 82.3
8962 99.67036 80.9 82.3
8963 99.68037 59.4 82.2
8964 99.69037 79.8 82.1
8965 99.70036 75.7 82
8966 99.71037 78.9 81.9
8967 99.72037 78 81.4
8968 99.73037 75 81.4
8969 99.74036 63.5 81.3
8970 99.75037 71.2 81.3
8971 99.76037 95.9 81.2
8972 99.77036 85.7 81.2
8973 99.78036 56.7 81.2
8974 99.79037 67.3 81.2
8975 99.80037 71.3 81.2
8976 99.81036 82.8 81.1
8977 99.82037 69.3 81.1
8978 99.83037 85.7 81.1
8979 99.84036 73.9 81.1
8980 99.85036 72.1 81.1
8981 99.86037 85.6 81.1
8982 99.87037 72.3 81.2
8983 99.88036 64.6 81.2
8984 99.89037 69.4 81.2
8985 99.90037 68.3 81.2
8986 99.91037 86.9 81.3
8987 99.92036 85.9 81.3
8988 99.93037 74.2 81.3
8989 99.94037 76.2 81.4
8990 99.95036 69.5 81.4
8991 99.96037 77.5 81.5
8992 99.97037 63.4 81.5
8993 99.98037 77 81.6
8994 99.99036 83.2 81.7
8995 100.00037 95.7 81.8
8996 100.01037 83.2 81.9
8997 100.02036 85.7 82
8998 100.03036 92 82.1
8999 100.04037 71.2 82.2
9000 100.05037 79.1 82.3
9001 100.06036 72.6 82.5
9002 100.07037 76.3 82.6
9003 100.08037 71.4 82.8
9004 100.09036 89 83
9005 100.10036 76.2 83.2
9006 100.11037 88 83.4
9007 100.12037 66.6 83.6
9008 100.13036 71.3 83.9
9009 100.14037 83.9 84.2
9010 100.15037 64.4 84.5
9011 100.16037 69.5 84.8
9012 100.17036 86.1 85.2
9013 100.18037 94.9 86.7
9014 100.19037 100.8 87.1
9015 100.20036 87.1 87.6
9016 100.21037 86.2 88.2
9017 100.22037 70.6 88.8
9018 100.23037 98.4 89.4
9019 100.24036 84.3 90.1
9020 100.25037 75.4 90.9
9021 100.26037 92.3 91.7
9022 100.27036 99.1 92.6
9023 100.28036 89.1 93.6
9024 100.29037 81.6 94.6
9025 100.30037 94.2 95.7
9026 100.31036 104.7 96.8
9027 100.32037 86.1 98
9028 100.33037 103 99.1
9029 100.34036 94.9 100.2
9030 100.35036 90.7 101.2
9031 100.36037 104.1 102.1
9032 100.37037 92.5 102.8
9033 100.38036 103.7 103.2
9034 100.39037 87.3 103.4
9035 100.40037 115.8 103.4
9036 100.41037 100.3 103.1
9037 100.42036 104.3 102.7
9038 100.43037 102.3 102
9039 100.44037 90.5 101.3
9040 100.45036 93 100.5
9041 100.46037 114.8 99.7
9042 100.47037 90.4 98.9
9043 100.48037 104.1 98.1
9044 100.49036 102.2 97.4
9045 100.50037 116.2 96.8
9046 100.51037 77.5 95.2
9047 100.52036 89.7 94.8
9048 100.53036 108.9 94.4
9049 100.54037 96.6 94
9050 100.55037 88.4 93.8
9051 100.56036 94.4 93.6
9052 100.57037 82.4 93.5
9053 100.58037 96.4 93.4
9054 100.59036 83.8 93.4
9055 100.60036 80.5 93.5
9056 100.61037 82.7 93.6
9057 100.62037 97.2 93.8
9058 100.63036 85.6 94
9059 100.64037 101.4 94.3
9060 100.65037 77.1 94.6
9061 100.66037 93.4 95
9062 100.67036 88.7 95.4
9063 100.68037 101.3 95.9
9064 100.69037 83 96.4
9065 100.70036 97.8 97
9066 100.71037 97.6 97.6
9067 100.72037 91.9 98.3
9068 100.73037 83.1 99
9069 100.74036 91.7 99.8
9070 100.75037 92.2 100.7
9071 100.76037 103.5 101.6
9072 100.77036 108.7 102.7
9073 100.78036 113.4 103.8
9074 100.79037 102.5 105
9075 100.80037 99.7 106.2
9076 100.81036 88.7 107.6
9077 100.82037 96.9 109.1
9078 100.83037 122.4 110.8
9079 100.84036 104.7 112.5
9080 100.85036 118.7 114.4
9081 100.86037 124.1 116.5
9082 100.87037 120.7 118.7
9083 100.88036 130.5 121.1
9084 100.89037 119.8 123.8
9085 100.90037 126.4 126.6
9086 100.91037 131.5 129.8
9087 100.92036 156.39999 133.2
9088 100.93037 149.2 137
9089 100.94037 155 141.10001
9090 100.95036 148.8 146
9091 100.96037 148.39999 151
9092 100.97037 159.89999 156.39999
9093 100.98037 195.5 162.39999
9094 100.99036 167.60001 168.89999
9095 101.00037 197.3 176.10001
9096 101.01037 205.5 184
9097 101.02036 229.5 192.7
9098 101.03036 222.7 202.2
9099 101.04037 233.89999 212.5
9100 101.05037 286.10001 223.8
9101 101.06036 270.60001 235.89999
9102 101.07037 278.39999 248.8
9103 101.08037 282.89999 262.5
9104 101.09036 338.20001 276.60001
9105 101.10036 325.29999 291.10001
9106 101.11037 295.70001 305.39999
9107 101.12037 348 319.10001
9108 101.13036 336.89999 331.60001
9109 101.14037 333.10001 342.20001
9110 101.15037 336.29999 350.29999
9111 101.16037 345.79999 355.39999
9112 101.17036 381 357.10001
9113 101.18037 367.60001 355.29999
9114 101.19037 350.5 350.10001
9115 101.20036 387.70001 341.89999
9116 101.21037 332.70001 331.29999
9117 101.22037 337.20001 318.89999
9118 101.23037 334.39999 305.39999
9119 101.24036 322.5 291.29999
9120 101.25037 312.60001 277.10001
9121 101.26037 312.5 263.20001
9122 101.27036 278.5 249.89999
9123 101.28036 258.10001 237.3
9124 101.29037 256.39999 225.60001
9125 101.30037 207.89999 214.7
9126 101.31036 225.39999 204.8
9127 101.32037 229.8 195.7
9128 101.33037 194 187.39999
9129 101.34036 202.7 179.89999
9130 101.35036 194.60001 173.10001
9131 101.36037 165 166.89999
9132 101.37037 190.10001 161.39999
9133 101.38036 160.2 156.39999
9134 101.39037 191.3 151.89999
9135 101.40037 171.89999 147.8
9136 101.41037 178.3 144.10001
9137 101.42036 162.10001 140.8
9138 101.43037 132.89999 137.89999
9139 101.44037 134.89999 135.2
9140 101.45036 133.10001 132.89999
9141 101.46037 127.3 130.8
9142 101.47037 153.3 128.89999
9143 101.48037 138.10001 127.2
9144 101.49036 133 125.8
9145 101.50037 119.6 124.5
9146 101.51037 139.89999 123.4
9147 101.52036 119.6 122.5
9148 101.53036 122.4 121.7
9149 101.54037 127 121.1
9150 101.55037 121 120.7
9151 101.56036 140.89999 120.4
9152 101.57037 125.3 120.2
9153 101.58037 121.1 120.2
9154 101.59036 131.10001 120.4
9155 101.60036 150.5 120.6
9156 101.61037 141.5 121.1
9157 101.62037 119.4 121.7
9158 101.63036 114.9 122.4
9159 101.64037 132.5 123.3
9160 101.65037 129.7 124.4
9161 101.66037 124.5 125.7
9162 101.67036 113.9 127.2
9163 101.68037 145.7 128.89999
9164 101.69037 149.89999 130.8
9165 101.70036 135.60001 133
9166 101.71037 136 135.39999
9167 101.72037 138.60001 138.2
9168 101.73037 140.60001 141.3
9169 101.74036 159.60001 144.7
9170 101.75037 176.2 148.60001
9171 101.76037 157.7 152.8
9172 101.77036 199 157.60001
9173 101.78036 169.8 162.8
9174 101.79037 178.89999 168.60001
9175 101.80037 180 175.10001
9176 101.81036 207 182.10001
9177 101.82037 226.89999 189.89999
9178 101.83037 232.3 198.3
9179 101.84036 233.2 207.5
9180 101.85036 222.8 217.3
9181 101.86037 263.29999 227.8
9182 101.87037 279.79999 238.7
9183 101.88036 299.70001 249.89999
9184 101.89037 282.29999 261.20001
9185 101.90037 300.10001 272.10001
9186 101.91037 304.60001 282.20001
9187 101.92036 303.70001 291.10001
9188 101.93037 322.5 298.20001
9189 101.94037 329 303
9190 101.95036 326.39999 305.29999
9191 101.96037 329.20001 304.89999
9192 101.97037 340.60001 301.70001
9193 101.98037 314.5 296.10001
9194 101.99036 297.79999 288.29999
9195 102.00037 288.79999 278.79999
9196 102.01037 298 268.20001
9197 102.02036 270.89999 257
9198 102.03036 268.39999 245.39999
9199 102.04037 261.5 234
9200 102.05037 259.39999 222.89999
9201 102.06036 248.60001 212.3
9202 102.07037 234.39999 202.3
9203 102.08037 245.10001 193.10001
9204 102.09036 219.5 184.5
9205 102.10036 237.8 176.60001
9206 102.11037 209.7 169.39999
9207 102.12037 191 162.7
9208 102.13036 190.60001 156.7
9209 102.14037 179.39999 151.3
9210 102.15037 177.3 146.3
9211 102.16037 162.5 141.8
9212 102.17036 154.7 137.7
9213 102.18037 138.5 134
9214 102.19037 147 130.60001
9215 102.20036 155.3 127.5
9216 102.21037 157.7 124.7
9217 102.22037 142.5 122.2
9218 102.23037 146.10001 119.9
9219 102.24036 114.5 117.8
9220 102.25037 123.4 115.9
9221 102.26037 132.5 114.1
9222 102.27036 143.7 112.6
9223 102.28036 108.5 111.1
9224 102.29037 128.60001 109.8
9225 102.30037 118.5 108.7
9226 102.31036 111.7 107.6
9227 102.32037 113.7 106.7
9228 102.33037 123.2 105.9
9229 102.34036 115.3 105.2
9230 102.35036 127.9 104.5
9231 102.36037 128.60001 104
9232 102.37037 115.6 103.6
9233 102.38036 120.6 103.2
9234 102.39037 131.8 103
9235 102.40037 100.5 102.8
9236 102.41037 110.3 102.7
9237 102.42036 138.2 102.7
9238 102.43037 118.7 102.8
9239 102.44037 109.4 103
9240 102.45036 107.8 103.3
9241 102.46037 112.4 103.7
9242 102.47037 130.39999 104.2
9243 102.48037 105.2 105
9244 102.49036 116.6 105.7
9245 102.50037 135.10001 106.6
9246 102.51037 115.8 107.6
9247 102.52036 128.8 108.8
9248 102.53036 116.9 110.2
9249 102.54037 106.6 111.7
9250 102.55037 110.8 113.4
9251 102.56036 155.60001 115.4
9252 102.57037 149 117.6
9253 102.58037 144.39999 120
9254 102.59036 152.89999 122.7
9255 102.60036 138 125.8
9256 102.61037 159.5 129.10001
9257 102.62037 133.8 132.7
9258 102.63036 166.39999 136.60001
9259 102.64037 147.10001 140.8
9260 102.65037 147.8 145.2
9261 102.66037 176.3 149.8
9262 102.67036 160.3 154.5
9263 102.68037 164.39999 159.10001
9264 102.69037 172.39999 163.5
9265 102.70036 177.60001 167.5
9266 102.71037 177.2 170.89999
9267 102.72037 157.7 173.5
9268 102.73037 178.39999 175.10001
9269 102.74036 155.60001 175.60001
9270 102.75037 153.5 174.89999
9271 102.76037 164.3 173
9272 102.77036 171.7 170.2
9273 102.78036 166.60001 166.5
9274 102.79037 156.7 162.2
9275 102.80037 169.7 157.5
9276 102.81036 151.8 152.5
9277 102.82037 168 147.5
9278 102.83037 140.3 142.5
9279 102.84036 131.39999 137.7
9280 102.85036 147.2 133.10001
9281 102.86037 147.39999 128.8
9282 102.87037 152.2 124.7
9283 102.88036 105.1 121
9284 102.89037 143.3 117.5
9285 102.90037 116.2 114.4
9286 102.91037 130.8 111.5
9287 102.92036 129.3 108.8
9288 102.93037 108.2 105
9289 102.94037 129.39999 102.8
9290 102.95036 114 100.8
9291 102.96037 111.1 98.9
9292 102.97037 108.6 97.3
9293 102.98037 108.3 95.7
9294 102.99036 104.1 94.3
9295 103.00037 94.9 93
9296 103.01037 84 91.8
9297 103.02036 92.5 90.6
9298 103.03036 105.4 89.6
9299 103.04037 100.5 88.7
9300 103.05037 90.1 87.8
9301 103.06036 88.5 87
9302 103.07037 94.1 86.2
9303 103.08037 79.3 85.5
9304 103.09036 91.3 84.8
9305 103.10036 116.4 84.2
9306 103.11037 106.1 83.6
9307 103.12037 86.3 83.1
9308 103.13036 82 82.6
9309 103.14037 88.9 82.1
9310 103.15037 82.3 81.7
9311 103.16037 84.1 81.2
9312 103.17036 91.6 80.8
9313 103.18037 94.3 80.5
9314 103.19037 82.4 80.1
9315 103.20036 81.2 79.8
9316 103.21037 82.2 79.5
9317 103.22037 88.6 79.2
9318 103.23037 87.4 78.9
9319 103.24036 75.2 78.6
9320 103.25037 72.1 78.6
9321 103.26037 75 78.3
9322 103.27036 87.3 78.1
9323 103.28036 67.9 77.9
9324 103.29037 93.4 77.7
9325 103.30037 83.3 77.5
9326 103.31036 87.4 77.3
9327 103.32037 81 77.1
9328 103.33037 74.4 76.9
9329 103.34036 83.4 76.8
9330 103.35036 73.1 76.6
9331 103.36037 70.3 76.4
9332 103.37037 68.1 76.3
9333 103.38036 83.3 76.2
9334 103.39037 73.1 76
9335 103.40037 72.2 75.9
9336 103.41037 79.1 75.8
9337 103.42036 78.1 75.7
9338 103.43037 82.1 75.5
9339 103.44037 82.7 75.4
9340 103.45036 79.4 75.3
9341 103.46037 68.2 75.2
9342 103.47037 97.5 75.1
9343 103.48037 84.8 75
9344 103.49036 74.3 75
9345 103.50037 75.2 74.9
9346 103.51037 73.5 74.8
9347 103.52036 67.2 74.7
9348 103.53036 82.4 74.6
9349 103.54037 70.1 74.6
9350 103.55037 73.1 74.5
9351 103.56036 79.6 74.4
9352 103.57037 87.5 74.4
9353 103.58037 76.3 74.3
9354 103.59036 76.6 74.3
9355 103.60036 69.5 74.2
9356 103.61037 60.2 74.2
9357 103.62037 85.4 74.1
9358 103.63036 97.1 74.1
9359 103.64037 59.9 74.1
9360 103.65037 78.2 74
9361 103.66037 72.3 74
9362 103.67036 60.1 74
9363 103.68037 76.4 73.9
9364 103.69037 70.5 73.9
9365 103.70036 66.3 73.9
9366 103.71037 59.1 73.9
9367 103.72037 62.3 73.9
9368 103.73037 81.4 72.7
9369 103.74036 60.2 72.7
9370 103.75037 68.6 72.7
9371 103.76037 75.6 72.7
9372 103.77036 75.4 72.8
9373 103.78036 63.5 72.8
9374 103.79037 75.7 72.8
9375 103.80037 63.4 72.8
9376 103.81036 57.2 72.9
9377 103.82037 75.3 72.9
9378 103.83037 90.7 72.9
9379 103.84036 70.2 73
9380 103.85036 66.2 73
9381 103.86037 89.9 73.1
9382 103.87037 73.6 73.1
9383 103.88036 82.1 73.2
9384 103.89037 68.6 73.3
9385 103.90037 69.2 73.4
9386 103.91037 62.3 73.5
9387 103.92036 68.5 73.6
9388 103.93037 77.7 73.7
9389 103.94037 72.3 73.8
9390 103.95036 85.6 73.9
9391 103.96037 68.4 74
9392 103.97037 78 74.2
9393 103.98037 68.7 74.4
9394 103.99036 68.5 74.5
9395 104.00037 92.2 74.7
9396 104.01037 62.3 74.9
9397 104.02036 73.5 75.2
9398 104.03036 89.8 75.4
9399 104.04037 67.6 75.7
9400 104.05037 88 76
9401 104.06036 74.5 76.3
9402 104.07037 96.3 76.7
9403 104.08037 68.6 77.1
9404 104.09036 78.7 77.5
9405 104.10036 87.1 78
9406 104.11037 85.2 78.5
9407 104.12037 94 79.1
9408 104.13036 79.5 79.7
9409 104.14037 90.2 80.4
9410 104.15037 93.1 81.1
9411 104.16037 83.2 82
9412 104.17036 77.2 82.9
9413 104.18037 105.6 83.8
9414 104.19037 89.2 84.9
9415 104.20036 105.8 86
9416 104.21037 91.6 87.3
9417 104.22037 86.2 88.6
9418 104.23037 117.1 89.9
9419 104.24036 90.5 91.3
9420 104.25037 105.8 92.7
9421 104.26037 113.1 94.1
9422 104.27036 105.7 95.5
9423 104.28036 91.4 96.7
9424 104.29037 97.3 97.7
9425 104.30037 103.7 98.6
9426 104.31036 122.6 99.1
9427 104.32037 103 99.3
9428 104.33037 124.7 99.2
9429 104.34036 106.6 98.8
9430 104.35036 114.2 98.1
9431 104.36037 107.5 97.1
9432 104.37037 96.5 95.9
9433 104.38036 109.1 94.6
9434 104.39037 82.2 93.3
9435 104.40037 86.5 91.9
9436 104.41037 89.8 90.5
9437 104.42036 101.1 89.1
9438 104.43037 97.4 87.8
9439 104.44037 96.9 86.6
9440 104.45036 92.5 85.5
9441 104.46037 88.7 84.4
9442 104.47037 94.1 83.5
9443 104.48037 95.9 82.6
9444 104.49036 88.5 81.8
9445 104.50037 74.1 81
9446 104.51037 91.6 80.4
9447 104.52036 75.9 79.8
9448 104.53036 80.7 79.2
9449 104.54037 84.5 78.3
9450 104.55037 70.9 77.8
9451 104.56036 92.9 77.5
9452 104.57037 82.4 77.1
9453 104.58037 89.7 76.8
9454 104.59036 71.1 76.5
9455 104.60036 64.9 76.3
9456 104.61037 70.2 76.1
9457 104.62037 85.3 75.9
9458 104.63036 75.2 75.8
9459 104.64037 76.3 75.7
9460 104.65037 83.8 75.6
9461 104.66037 79.4 75.5
9462 104.67036 61.9 75.5
9463 104.68037 79.5 75.4
9464 104.69037 79.4 75.4
9465 104.70036 92.1 75.5
9466 104.71037 58.9 75.5
9467 104.72037 70 75.6
9468 104.73037 90.8 75.7
9469 104.74036 68.1 75.8
9470 104.75037 68.5 75.9
9471 104.76037 77.4 76.1
9472 104.77036 58 76.3
9473 104.78036 86.6 76.5
9474 104.79037 80.5 76.8
9475 104.80037 79.7 77.1
9476 104.81036 67 77.4
9477 104.82037 87.8 77.8
9478 104.83037 87 78.2
9479 104.84036 88 78.6
9480 104.85036 83.8 79.1
9481 104.86037 78.6 79.6
9482 104.87037 71.7 80.2
9483 104.88036 85 80.9
9484 104.89037 102.6 81.6
9485 104.90037 97.3 82.4
9486 104.91037 91.1 83.3
9487 104.92036 78.3 84.2
9488 104.93037 72.3 85.3
9489 104.94037 102.6 86.4
9490 104.95036 66.5 87.7
9491 104.96037 105.8 89.1
9492 104.97037 80.5 90.6
9493 104.98037 95 92.3
9494 104.99036 85 94.1
9495 105.00037 95.1 96
9496 105.01037 89 98
9497 105.02036 115.8 100.2
9498 105.03036 104.2 102.4
9499 105.04037 95.3 104.7
9500 105.05037 101.6 107
9501 105.06036 115.3 109.2
9502 105.07037 112.9 111.2
9503 105.08037 101.7 113
9504 105.09036 115.2 114.4
9505 105.10036 124.3 115.5
9506 105.11037 117.5 116
9507 105.12037 126.2 116
9508 105.13036 97.7 115.5
9509 105.14037 109.4 114.5
9510 105.15037 133.2 113.1
9511 105.16037 107 111.3
9512 105.17036 98.8 109.2
9513 105.18037 101.7 107
9514 105.19037 104.7 104.7
9515 105.20036 105.2 102.3
9516 105.21037 103.8 100
9517 105.22037 110.2 97.8
9518 105.23037 104.6 95.6
9519 105.24036 88.3 93.6
9520 105.25037 96.8 91.7
9521 105.26037 86 90
9522 105.27036 87 88.4
9523 105.28036 98.4 86.9
9524 105.29037 94.3 85.5
9525 105.30037 82.8 84.2
9526 105.31036 91.7 83.1
9527 105.32037 69.9 82
9528 105.33037 99.6 81.1
9529 105.34036 86.5 80.2
9530 105.35036 83.4 79.4
9531 105.36037 73.7 78.6
9532 105.37037 74.1 77.9
9533 105.38036 87.6 77.3
9534 105.39037 76.2 76.7
9535 105.40037 81.2 76.1
9536 105.41037 71.9 75.6
9537 105.42036 66.6 75.2
9538 105.43037 64.6 74.7
9539 105.44037 74 74.3
9540 105.45036 83.2 74
9541 105.46037 68.7 73.6
9542 105.47037 65.6 73.3
9543 105.48037 74.2 73
9544 105.49036 65.8 72.7
9545 105.50037 75.2 72.4
9546 105.51037 77.3 72.2
9547 105.52036 68.7 72
9548 105.53036 74.2 71.7
9549 105.54037 76.3 71.5
9550 105.55037 67.6 71.3
9551 105.56036 69.8 71.1
9552 105.57037 63.5 71.3
9553 105.58037 77.1 71.1
9554 105.59036 76.1 71
9555 105.60036 70.2 70.8
9556 105.61037 68.8 70.7
9557 105.62037 66.3 70.6
9558 105.63036 63.7 70.4
9559 105.64037 68.1 70.3
9560 105.65037 80.6 70.2
9561 105.66037 71.1 70.1
9562 105.67036 68 70
9563 105.68037 61.7 69.9
9564 105.69037 70 69.8
9565 105.70036 78.5 69.7
9566 105.71037 62 69.6
9567 105.72037 72 69.6
9568 105.73037 63.5 69.5
9569 105.74036 62.8 69.4
9570 105.75037 75.1 69.3
9571 105.76037 66.8 69.3
9572 105.77036 55.6 69.2
9573 105.78036 91.3 69.2
9574 105.79037 61.4 69.1
9575 105.80037 57.6 69
9576 105.81036 48.4 69
9577 105.82037 78.3 68.9
9578 105.83037 64.9 68.9
9579 105.84036 75.4 68.8
9580 105.85036 63.8 68.8
9581 105.86037 69.2 68.8
9582 105.87037 71.3 68.7
9583 105.88036 69 68.7
9584 105.89037 71.3 68.7
9585 105.90037 69.1 68.7
9586 105.91037 58.7 68.8
9587 105.92036 59.6 68.8
9588 105.93037 59.7 68.8
9589 105.94037 73.2 68.9
9590 105.95036 79.6 68.9
9591 105.96037 78.4 68.9
9592 105.97037 70.1 69
9593 105.98037 75.6 69
9594 105.99036 73.5 69
9595 106.00037 64 69.1
9596 106.01037 58.8 69.1
9597 106.02036 73.5 69.2
9598 106.03036 54.5 69.2
9599 106.04037 80.7 69.3
9600 106.05037 59.7 69.3
9601 106.06036 64.1 69.4
9602 106.07037 75.5 69.4
9603 106.08037 78.8 69.5
9604 106.09036 79.8 69.6
9605 106.10036 66.3 69.6
9606 106.11037 63 69.7
9607 106.12037 76.4 69.7
9608 106.13036 51.5 69.8
9609 106.14037 57.7 69.9
9610 106.15037 63 70
9611 106.16037 59.7 70
9612 106.17036 66.3 70.1
9613 106.18037 73.5 70
9614 106.19037 66.2 70.1
9615 106.20036 64.8 70.2
9616 106.21037 68.4 70.3
9617 106.22037 72.3 70.4
9618 106.23037 69.1 70.5
9619 106.24036 69.2 70.6
9620 106.25037 75.5 70.7
9621 106.26037 69.5 70.8
9622 106.27036 61.9 70.9
9623 106.28036 66.9 71
9624 106.29037 68.2 71.2
9625 106.30037 80.3 71.3
9626 106.31036 76.9 71.4
9627 106.32037 66.2 71.5
9628 106.33037 70.3 71.7
9629 106.34036 64.9 72.2
9630 106.35036 76.9 72.3
9631 106.36037 77.7 72.5
9632 106.37037 72.9 72.7
9633 106.38036 75.9 72.9
9634 106.39037 77.3 73.1
9635 106.40037 57.1 73.3
9636 106.41037 65.3 73.5
9637 106.42036 69.7 73.7
9638 106.43037 84.4 74
9639 106.44037 66.2 74.3
9640 106.45036 78 74.6
9641 106.46037 80.2 74.9
9642 106.47037 88.2 75.2
9643 106.48037 81.3 75.6
9644 106.49036 88.7 75.9
9645 106.50037 88.8 76.4
9646 106.51037 86.4 76.8
9647 106.52036 77 77.3
9648 106.53036 64.4 77.8
9649 106.54037 85.2 78.4
9650 106.55037 87.5 79
9651 106.56036 80.4 79.6
9652 106.57037 79.9 80.3
9653 106.58037 91.5 81.1
9654 106.59036 81.2 81.9
9655 106.60036 91.1 82.7
9656 106.61037 87.5 83.6
9657 106.62037 70.5 84.6
9658 106.63036 81.2 85.5
9659 106.64037 93.1 86.5
9660 106.65037 88.6 87.4
9661 106.66037 103.6 88.3
9662 106.67036 86.5 89.2
9663 106.68037 83.4 89.9
9664 106.69037 87.8 90.6
9665 106.70036 82.6 91
9666 106.71037 89.9 91.3
9667 106.72037 82.3 91.4
9668 106.73037 87.8 91.2
9669 106.74036 92.4 90.9
9670 106.75037 92.2 90.5
9671 106.76037 87.7 89.9
9672 106.77036 106.9 89.2
9673 106.78036 92.9 88.5
9674 106.79037 86.9 87.7
9675 106.80037 86.6 86.9
9676 106.81036 86.7 86.2
9677 106.82037 80.6 85.4
9678 106.83037 82.6 84.7
9679 106.84036 78.6 84.1
9680 106.85036 76.5 83.5
9681 106.86037 78 82.9
9682 106.87037 87.7 82.5
9683 106.88036 74.4 82
9684 106.89037 107.2 81.6
9685 106.90037 91.3 81.3
9686 106.91037 79.4 81
9687 106.92036 71.3 80.7
9688 106.93037 79.2 80.5
9689 106.94037 72 80.3
9690 106.95036 92.1 80.2
9691 106.96037 72 80
9692 106.97037 75.2 79.9
9693 106.98037 61.4 79.9
9694 106.99036 69.9 79.8
9695 107.00037 70 79.6
9696 107.01037 66.9 79.6
9697 107.02036 72.2 79.7
9698 107.03036 66.9 79.7
9699 107.04037 96.5 79.8
9700 107.05037 77.4 79.9
9701 107.06036 62.5 80
9702 107.07037 65.6 80.2
9703 107.08037 72.6 80.4
9704 107.09036 77.4 80.6
9705 107.10036 75.3 80.8
9706 107.11037 68.1 81
9707 107.12037 78.5 81.3
9708 107.13036 84 82
9709 107.14037 80.6 82.3
9710 107.15037 71.9 82.7
9711 107.16037 76.4 83.1
9712 107.17036 71.2 83.5
9713 107.18037 78.6 83.9
9714 107.19037 91.3 84.4
9715 107.20036 71 84.9
9716 107.21037 66.9 85.5
9717 107.22037 88.2 86.1
9718 107.23037 96.7 86.8
9719 107.24036 94.7 87.5
9720 107.25037 81.1 88.3
9721 107.26037 79.5 89.1
9722 107.27036 72.3 90.1
9723 107.28036 76.2 91
9724 107.29037 94.7 92.1
9725 107.30037 92.9 93.3
9726 107.31036 96.9 94.6
9727 107.32037 76.5 96
9728 107.33037 76.8 97.5
9729 107.34036 85 99.1
9730 107.35036 91.6 100.9
9731 107.36037 99 102.8
9732 107.37037 97.2 104.9
9733 107.38036 112.9 107.1
9734 107.39037 107.1 109.5
9735 107.40037 96.6 112.1
9736 107.41037 124.5 114.8
9737 107.42036 122.4 117.6
9738 107.43037 111.9 120.6
9739 107.44037 110.9 123.5
9740 107.45036 117.5 126.5
9741 107.46037 108.8 129.3
9742 107.47037 124.6 132
9743 107.48037 111.8 134.39999
9744 107.49036 113.9 136.39999
9745 107.50037 138.3 137.89999
9746 107.51037 117.6 138.8
9747 107.52036 143.7 139.10001
9748 107.53036 142 138.7
9749 107.54037 119.8 137.8
9750 107.55037 142.39999 136.3
9751 107.56036 127.2 134.3
9752 107.57037 125.3 132
9753 107.58037 128.8 129.5
9754 107.59036 126 126.7
9755 107.60036 119 123.9
9756 107.61037 109.9 121.2
9757 107.62037 136.89999 118.4
9758 107.63036 118.6 115.8
9759 107.64037 108.2 113.3
9760 107.65037 108.9 111
9761 107.66037 115.2 108.8
9762 107.67036 100 106.8
9763 107.68037 116.8 105
9764 107.69037 86.9 103.3
9765 107.70036 106.8 101.7
9766 107.71037 93.8 100.3
9767 107.72037 86.5 99
9768 107.73037 94 97.9
9769 107.74036 83.5 96.8
9770 107.75037 101.3 95.9
9771 107.76037 99.4 95
9772 107.77036 98 94.3
9773 107.78036 95.5 93.6
9774 107.79037 98.7 93
9775 107.80037 89.9 92.4
9776 107.81036 79.3 92
9777 107.82037 92.1 91.6
9778 107.83037 88.9 91.2
9779 107.84036 74.8 90.9
9780 107.85036 77.1 90.6
9781 107.86037 69.7 90.4
9782 107.87037 99.5 90.2
9783 107.88036 75 90.1
9784 107.89037 78 90
9785 107.90037 62.4 90
9786 107.91037 75.2 90.2
9787 107.92036 67.5 90.2
9788 107.93037 84.5 90.3
9789 107.94037 98.9 90.4
9790 107.95036 86.4 90.6
9791 107.96037 87.6 90.7
9792 107.97037 81.7 91
9793 107.98037 69.6 91.2
9794 107.99036 85 91.5
9795 108.00037 94.4 91.9
9796 108.01037 84.9 92.3
9797 108.02036 80.5 92.8
9798 108.03036 76.2 93.3
9799 108.04037 83.5 93.8
9800 108.05037 84.6 94.4
9801 108.06036 81.4 95.1
9802 108.07037 92.3 95.9
9803 108.08037 90.3 96.7
9804 108.09036 85.5 97.6
9805 108.10036 103.8 98.6
9806 108.11037 104.4 99.7
9807 108.12037 87.3 100.9
9808 108.13036 111.7 102.2
9809 108.14037 88.1 103.7
9810 108.15037 78.3 105.2
9811 108.16037 97.9 106.9
9812 108.17036 129.2 108.8
9813 108.18037 95.7 110.8
9814 108.19037 93.4 112.9
9815 108.20036 107 115.2
9816 108.21037 99.6 117.7
9817 108.22037 104.2 120.3
9818 108.23037 104.5 122.9
9819 108.24036 91.2 125.7
9820 108.25037 102.7 128.5
9821 108.26037 109.6 131.2
9822 108.27036 108.6 133.89999
9823 108.28036 97 136.3
9824 108.29037 122.4 138.5
9825 108.30037 111.5 140.2
9826 108.31036 131.39999 141.5
9827 108.32037 132.2 142.2
9828 108.33037 117.3 142.3
9829 108.34036 104.3 141.8
9830 108.35036 116.5 140.8
9831 108.36037 106.6 139.3
9832 108.37037 104.3 137.39999
9833 108.38036 102.7 135.2
9834 108.39037 119.7 132.7
9835 108.40037 119.3 130.10001
9836 108.41037 120.3 127.4
9837 108.42036 103.1 124.8
9838 108.43037 106.6 122.2
9839 108.44037 126.8 119.8
9840 108.45036 105.5 117.4
9841 108.46037 97 115.3
9842 108.47037 95 113.2
9843 108.48037 104.3 111.3
9844 108.49036 84.9 109.6
9845 108.50037 113 108
9846 108.51037 103.3 106.6
9847 108.52036 79.4 105.3
9848 108.53036 107 104.1
9849 108.54037 85.6 103
9850 108.55037 70 102
9851 108.56036 97.5 101.2
9852 108.57037 102.4 100.4
9853 108.58037 76.7 99.7
9854 108.59036 92.2 99.1
9855 108.60036 94.9 98.6
9856 108.61037 70.2 98.1
9857 108.62037 86.5 97.7
9858 108.63036 94.7 97.4
9859 108.64037 80.6 97.1
9860 108.65037 79.2 96.8
9861 108.66037 74.6 96.6
9862 108.67036 81 96.5
9863 108.68037 89.5 96.4
9864 108.69037 70.3 96.4
9865 108.70036 100.1 97.2
9866 108.71037 77.7 97.3
9867 108.72037 87.7 97.4
9868 108.73037 75.5 97.6
9869 108.74036 90.8 97.8
9870 108.75037 80 98
9871 108.76037 91.8 98.3
9872 108.77036 96.2 98.7
9873 108.78036 61.5 99.1
9874 108.79037 79 99.5
9875 108.80037 88 100.1
9876 108.81036 87.1 100.6
9877 108.82037 89.8 101.3
9878 108.83037 89.7 102
9879 108.84036 72 102.7
9880 108.85036 108.9 103.6
9881 108.86037 100.9 104.5
9882 108.87037 72.4 105.6
9883 108.88036 100.5 106.7
9884 108.89037 104.1 107.9
9885 108.90037 83 109.3
9886 108.91037 100.6 110.7
9887 108.92036 89.6 112.3
9888 108.93037 98.6 114.1
9889 108.94037 100.5 116
9890 108.95036 128.10001 118.1
9891 108.96037 126.6 120.3
9892 108.97037 128.2 122.8
9893 108.98037 130.10001 125.4
9894 108.99036 155.5 128.3
9895 109.00037 124.4 131.39999
9896 109.01037 120.6 134.7
9897 109.02036 154.3 138.2
9898 109.03036 134.5 141.8
9899 109.04037 153.39999 145.7
9900 109.05037 135.5 149.60001
9901 109.06036 129.3 153.60001
9902 109.07037 158.5 157.5
9903 109.08037 167.60001 161.3
9904 109.09036 138.89999 164.8
9905 109.10036 165.3 167.8
9906 109.11037 176.3 170.39999
9907 109.12037 169.5 172.2
9908 109.13036 172.5 173.3
9909 109.14037 156.8 173.60001
9910 109.15037 162.5 173
9911 109.16037 186.10001 171.60001
9912 109.17036 182.5 169.5
9913 109.18037 156 166.8
9914 109.19037 170.10001 163.60001
9915 109.20036 161.8 160.10001
9916 109.21037 155 156.3
9917 109.22037 140.10001 152.39999
9918 109.23037 131.3 148.60001
9919 109.24036 127.2 144.8
9920 109.25037 139.8 141.10001
9921 109.26037 149.2 137.60001
9922 109.27036 134.10001 134.3
9923 109.28036 130.7 131.2
9924 109.29037 116.3 128.3
9925 109.30037 123.5 125.7
9926 109.31036 129.60001 123.2
9927 109.32037 132.60001 121
9928 109.33037 96.1 118.9
9929 109.34036 109.9 117
9930 109.35036 99.1 115.3
9931 109.36037 101.2 113.7
9932 109.37037 96.8 112.2
9933 109.38036 90.4 110.9
9934 109.39037 88.2 109.7
9935 109.40037 110 108.6
9936 109.41037 84 107.7
9937 109.42036 80.4 106.8
9938 109.43037 74.2 106
9939 109.44037 92.2 105.2
9940 109.45036 99.1 104.6
9941 109.46037 95.6 104
9942 109.47037 86.1 103.5
9943 109.48037 88.1 102.7
9944 109.49036 91.6 102.5
9945 109.50037 89.6 102.2
9946 109.51037 87.2 101.9
9947 109.52036 68.6 101.6
9948 109.53036 76.4 101.4
9949 109.54037 92.9 101.3
9950 109.55037 88.5 101.2
9951 109.56036 66.7 101.1
9952 109.57037 92.7 101.1
9953 109.58037 67.7 101.1
9954 109.59036 77.7 101.1
9955 109.60036 88 101.2
9956 109.61037 62.1 101.2
9957 109.62037 91.8 101.3
9958 109.63036 97.1 101.4
9959 109.64037 91.2 101.6
9960 109.65037 87.2 101.9
9961 109.66037 75.2 102.1
9962 109.67036 84.9 102.5
9963 109.68037 87.7 102.9
9964 109.69037 81 103.3
9965 109.70036 80.4 103.8
9966 109.71037 78.5 104.4
9967 109.72037 86.1 105.1
9968 109.73037 82.1 105.8
9969 109.74036 96 106.7
9970 109.75037 75.5 107.6
9971 109.76037 83.1 108.6
9972 109.77036 98.3 109.7
9973 109.78036 107.8 110.9
9974 109.79037 101.7 112.2
9975 109.80037 104 113.7
9976 109.81036 87.2 115.2
9977 109.82037 104.9 116.9
9978 109.83037 113.8 118.7
9979 109.84036 113.6 120.6
9980 109.85036 117 122.6
9981 109.86037 114.6 124.7
9982 109.87037 117.1 126.8
9983 109.88036 127.7 129
9984 109.89037 120 131
9985 109.90037 141.10001 133
9986 109.91037 107.2 134.7
9987 109.92036 117.3 136.3
9988 109.93037 135.60001 137.39999
9989 109.94037 133.7 138.2
9990 109.95036 139.10001 138.60001
9991 109.96037 122.9 138.5
9992 109.97037 125.4 138
9993 109.98037 119.8 137.10001
9994 109.99036 148.7 135.8
9995 110.00037 124.8 134.2
9996 110.01037 141.2 132.39999
9997 110.02036 137.8 130.39999
9998 110.03036 127.1 128.39999
9999 110.04037 119.3 126.3
10000 110.05037 127.9 124.2
10001 110.06036 119.1 122.2
10002 110.07037 135.3 120.3
10003 110.08037 112.7 118.4
10004 110.09036 86.6 116.7
10005 110.10036 104.9 115.1
10006 110.11037 104.2 113.7
10007 110.12037 103.7 112.3
10008 110.13036 98.8 111.1
10009 110.14037 102.4 110
10010 110.15037 94.5 109
10011 110.16037 94.5 108.1
10012 110.17036 101.9 107.3
10013 110.18037 85.3 106.6
10014 110.19037 81.2 106
10015 110.20036 92 105.4
10016 110.21037 89 105
10017 110.22037 79 104.6
10018 110.23037 99.8 104.3
10019 110.24036 74.5 104.1
10020 110.25037 81.1 103.9
10021 110.26037 108.9 103.8
10022 110.27036 83.8 103.7
10023 110.28036 96.1 103.7
10024 110.29037 101.2 103.8
10025 110.30037 94.3 103.9
10026 110.31036 91.1 104.1
10027 110.32037 75.9 104
10028 110.33037 91.4 104.3
10029 110.34036 114.2 104.6
10030 110.35036 85.8 105.1
10031 110.36037 85.8 105.5
10032 110.37037 84.6 106.1
10033 110.38036 86.7 106.7
10034 110.39037 95.8 107.4
10035 110.40037 84.7 108.2
10036 110.41037 112.5 109
10037 110.42036 122.9 109.9
10038 110.43037 87 110.9
10039 110.44037 106.8 112.1
10040 110.45036 126.7 113.3
10041 110.46037 100 114.6
10042 110.47037 75.9 116.1
10043 110.48037 110.3 117.7
10044 110.49036 124.4 119.4
10045 110.50037 108.2 121.3
10046 110.51037 116.3 123.4
10047 110.52036 112.1 125.7
10048 110.53036 131.89999 128.10001
10049 110.54037 118.4 130.8
10050 110.55037 116.8 133.7
10051 110.56036 129.5 136.89999
10052 110.57037 152.60001 140.3
10053 110.58037 137.39999 144.10001
10054 110.59036 154.8 148.2
10055 110.60036 164.10001 152.60001
10056 110.61037 171.10001 157.3
10057 110.62037 156.3 162.5
10058 110.63036 172.60001 168
10059 110.64037 171.10001 173.89999
10060 110.65037 161.60001 180.10001
10061 110.66037 182.5 186.7
10062 110.67036 205.10001 193.5
10063 110.68037 184.5 200.60001
10064 110.69037 180.7 207.7
10065 110.70036 207.39999 214.8
10066 110.71037 201 221.7
10067 110.72037 189.10001 228.2
10068 110.73037 227.5 234
10069 110.74036 236.10001 238.89999
10070 110.75037 259 242.7
10071 110.76037 233.60001 245.3
10072 110.77036 246.10001 246.3
10073 110.78036 231.3 246
10074 110.79037 232.7 244.10001
10075 110.80037 244.89999 240.8
10076 110.81036 222.10001 236.39999
10077 110.82037 225.10001 230.89999
10078 110.83037 209 224.7
10079 110.84036 214.7 217.89999
10080 110.85036 210.5 210.7
10081 110.86037 197.10001 203.5
10082 110.87037 210.60001 196.2
10083 110.88036 197.10001 189.10001
10084 110.89037 214.2 182.3
10085 110.90037 197.10001 175.7
10086 110.91037 166.7 169.5
10087 110.92036 156 163.7
10088 110.93037 170.7 158.2
10089 110.94037 168.60001 153.2
10090 110.95036 148.10001 148.39999
10091 110.96037 174.60001 144.10001
10092 110.97037 146.2 140
10093 110.98037 145.8 136.3
10094 110.99036 139.60001 132.8
10095 111.00037 147.8 129.7
10096 111.01037 124.6 126.7
10097 111.02036 151.2 124
10098 111.03036 141.5 121.5
10099 111.04037 128.8 119.2
10100 111.05037 128.89999 117.1
10101 111.06036 106.2 115.1
10102 111.07037 117.9 113.3
10103 111.08037 110.4 111.7
10104 111.09036 112.4 110.4
10105 111.10036 101.3 108.9
10106 111.11037 90.9 107.6
10107 111.12037 98 106.4
10108 111.13036 90.5 105.3
10109 111.14037 105.2 104.3
10110 111.15037 91.8 103.3
10111 111.16037 104.5 102
10112 111.17036 100.7 101.2
10113 111.18037 106.2 100.5
10114 111.19037 79.3 99.8
10115 111.20036 97.5 99.2
10116 111.21037 97.3 98.6
10117 111.22037 94.5 98.1
10118 111.23037 97.6 97.7
10119 111.24036 95.1 97.3
10120 111.25037 83.4 97
10121 111.26037 103.3 96.7
10122 111.27036 91.1 96.5
10123 111.28036 98.3 96.3
10124 111.29037 79.2 96.2
10125 111.30037 91.3 96.1
10126 111.31036 89.2 96.1
10127 111.32037 89.4 96.1
10128 111.33037 74.2 96.2
10129 111.34036 91.7 96.4
10130 111.35036 88.4 96.6
10131 111.36037 93 96.9
10132 111.37037 83.4 97.2
10133 111.38036 94.4 97.7
10134 111.39037 97 98.2
10135 111.40037 86 98.7
10136 111.41037 81.8 99.4
10137 111.42036 102.8 100.2
10138 111.43037 100.4 101
10139 111.44037 87.5 101.9
10140 111.45036 113.5 103
10141 111.46037 101.3 104.1
10142 111.47037 90.2 105.3
10143 111.48037 98.2 106.6
10144 111.49036 119.3 108
10145 111.50037 89.4 109.4
10146 111.51037 113.3 110.9
10147 111.52036 111.2 112.4
10148 111.53036 106.6 113.8
10149 111.54037 96 115.2
10150 111.55037 99.3 116.4
10151 111.56036 88.7 117.5
10152 111.57037 104.3 118.3
10153 111.58037 95.3 118.8
10154 111.59036 125.3 119.1
10155 111.60036 114.2 119
10156 111.61037 109.7 118.5
10157 111.62037 117.2 117.8
10158 111.63036 111.9 116.7
10159 111.64037 107.5 115.4
10160 111.65037 105 113.9
10161 111.66037 100.4 112.2
10162 111.67036 102 110.5
10163 111.68037 114.4 108.7
10164 111.69037 109.4 106.8
10165 111.70036 103.7 105
10166 111.71037 67.7 103.3
10167 111.72037 97.2 101.6
10168 111.73037 93 100
10169 111.74036 107 98.4
10170 111.75037 83.6 97
10171 111.76037 86.6 95.6
10172 111.77036 85.9 94.4
10173 111.78036 89.8 93.2
10174 111.79037 98.3 92.1
10175 111.80037 75.5 91
10176 111.81036 90.6 90.1
10177 111.82037 101.4 89.2
10178 111.83037 74.8 88.4
10179 111.84036 88.1 87.6
10180 111.85036 99 86.9
10181 111.86037 82 86.2
10182 111.87037 70.3 85.6
10183 111.88036 66.5 85
10184 111.89037 83.4 84.4
10185 111.90037 83.1 84.1
10186 111.91037 74.8 83.6
10187 111.92036 71.4 83.2
10188 111.93037 82.3 82.7
10189 111.94037 77.3 82.3
10190 111.95036 71.9 82
10191 111.96037 75.4 81.6
10192 111.97037 63 81.3
10193 111.98037 81.7 80.9
10194 111.99036 59.6 80.6
10195 112.00037 67.2 80.1
10196 112.01037 86.4 79.8
10197 112.02036 64.7 79.6
10198 112.03036 78.7 79.3
10199 112.04037 77.4 79.1
10200 112.05037 78.3 78.9
10201 112.06036 66.6 78.7
10202 112.07037 69.8 78.5
10203 112.08037 63.9 78.3
10204 112.09036 73 78.1
10205 112.10036 63 77.9
10206 112.11037 64 77.7
10207 112.12037 67.3 77.5
10208 112.13036 99.5 77.4
10209 112.14037 63.1 77.2
10210 112.15037 68.9 77.1
10211 112.16037 62 76.9
10212 112.17036 82.6 76.8
10213 112.18037 63.3 76.7
10214 112.19037 70.9 76.6
10215 112.20036 65.7 76.4
10216 112.21037 78.2 76.3
10217 112.22037 70.8 76.2
10218 112.23037 65.5 76.1
10219 112.24036 74.2 76
10220 112.25037 69.9 75.9
10221 112.26037 65.8 75.8
10222 112.27036 63.4 75.7
10223 112.28036 64.9 75.6
10224 112.29037 61.6 75.5
10225 112.30037 78.2 75.4
10226 112.31036 73.4 75.3
10227 112.32037 72.5 75.2
10228 112.33037 76.9 75.2
10229 112.34036 70.8 75.1
10230 112.35036 74.7 75
10231 112.36037 76.7 75
10232 112.37037 74.9 74.9
10233 112.38036 71.8 74.8
10234 112.39037 70 74.8
10235 112.40037 54.1 74.7
10236 112.41037 53.1 74.6
10237 112.42036 66 74.6
10238 112.43037 67.4 74.5
10239 112.44037 51.6 74.5
10240 112.45036 67.6 74.4
10241 112.46037 72 74.4
10242 112.47037 59.1 74.4
10243 112.48037 71.2 74.3
10244 112.49036 64 74.3
10245 112.50037 61.6 74.3
10246 112.51037 66.9 74.3
10247 112.52036 62.4 74.3
10248 112.53036 72.2 74.4
10249 112.54037 64.3 74.4
10250 112.55037 81.1 74.4
10251 112.56036 76.3 74.4
10252 112.57037 66.8 74.5
10253 112.58037 73.7 74.5
10254 112.59036 58.5 74.5
10255 112.60036 71.9 74.6
10256 112.61037 79 74.6
10257 112.62037 71.9 74.7
10258 112.63036 67.6 74.7
10259 112.64037 64.6 74.8
10260 112.65037 63.5 74.8
10261 112.66037 63.8 74.9
10262 112.67036 72 75
10263 112.68037 90.7 75
10264 112.69037 60.8 75.1
10265 112.70036 61.1 75.3
10266 112.71037 74.7 75.4
10267 112.72037 78.8 75.5
10268 112.73037 67 75.6
10269 112.74036 67.8 75.7
10270 112.75037 83.1 75.9
10271 112.76037 74.7 76
10272 112.77036 55 76.1
10273 112.78036 66.1 76.3
10274 112.79037 65.3 76.4
10275 112.80037 63.8 76.6
10276 112.81036 77.3 76.8
10277 112.82037 65.2 76.9
10278 112.83037 73.1 77.1
10279 112.84036 76.5 77.4
10280 112.85036 83.2 76.7
10281 112.86037 78 77
10282 112.87037 81.2 77.3
10283 112.88036 58.6 77.5
10284 112.89037 61.2 77.8
10285 112.90037 77.3 78.2
10286 112.91037 75 78.5
10287 112.92036 81.5 78.9
10288 112.93037 69.8 79.3
10289 112.94037 78.3 79.7
10290 112.95036 77.6 80.2
10291 112.96037 85.8 80.7
10292 112.97037 84.1 81.2
10293 112.98037 77.9 81.8
10294 112.99036 87.4 82.4
10295 113.00037 71.4 83
10296 113.01037 101.1 83.7
10297 113.02036 82.5 84.5
10298 113.03036 72.4 85.3
10299 113.04037 89.1 86.2
10300 113.05037 85 87.2
10301 113.06036 90.2 88.2
10302 113.07037 82.4 89.4
10303 113.08037 90.6 90.6
10304 113.09036 93.6 91.9
10305 113.10036 93.5 93.3
10306 113.11037 89.2 94.7
10307 113.12037 96.9 96.3
10308 113.13036 89.8 98
10309 113.14037 98.1 99.7
10310 113.15037 100.2 101.6
10311 113.16037 109.9 103.4
10312 113.17036 119.2 105.4
10313 113.18037 119.9 107.3
10314 113.19037 125.7 109.1
10315 113.20036 134.7 110.9
10316 113.21037 109.1 112.6
10317 113.22037 120.6 114
10318 113.23037 136.89999 115.2
10319 113.24036 127.9 116.1
10320 113.25037 128.10001 116.7
10321 113.26037 107.2 116.9
10322 113.27036 123.5 116.7
10323 113.28036 120.3 116.2
10324 113.29037 119.8 115.3
10325 113.30037 151.8 114.1
10326 113.31036 114.2 112.7
10327 113.32037 133 111.1
10328 113.33037 110.2 109.4
10329 113.34036 111.8 107.5
10330 113.35036 120.6 105.7
10331 113.36037 108.3 103.8
10332 113.37037 124.8 102
10333 113.38036 109.2 100.2
10334 113.39037 99.2 98.5
10335 113.40037 113.6 96.9
10336 113.41037 93.9 95.4
10337 113.42036 105 94
10338 113.43037 100.9 92.7
10339 113.44037 85.7 91.4
10340 113.45036 94.9 90.3
10341 113.46037 86.9 89.2
10342 113.47037 76.8 88.3
10343 113.48037 84.9 87.4
10344 113.49036 76.1 86.5
10345 113.50037 79.6 85.8
10346 113.51037 90.4 85.1
10347 113.52036 87.6 84.7
10348 113.53036 86 84.1
10349 113.54037 76.1 83.6
10350 113.55037 64.2 83.1
10351 113.56036 78.7 82.7
10352 113.57037 79.4 82.3
10353 113.58037 79.4 81.9
10354 113.59036 74.6 81.6
10355 113.60036 74.6 81.3
10356 113.61037 79.9 81.1
10357 113.62037 74.6 80.8
10358 113.63036 72 80.7
10359 113.64037 66.9 80.5
10360 113.65037 72.2 80.4
10361 113.66037 82.3 80.3
10362 113.67036 77.1 80.2
10363 113.68037 65.2 80.1
10364 113.69037 85.1 80.1
10365 113.70036 58.5 80.1
10366 113.71037 62.2 79.9
10367 113.72037 74.5 79.9
10368 113.73037 63.7 80
10369 113.74036 84 80.1
10370 113.75037 68.8 80.2
10371 113.76037 89.2 80.4
10372 113.77036 73.8 80.5
10373 113.78036 83.5 80.7
10374 113.79037 79.9 81
10375 113.80037 71.8 81.2
10376 113.81036 60 81.6
10377 113.82037 81.9 81.9
10378 113.83037 76.5 82.3
10379 113.84036 82.4 82.7
10380 113.85036 80.6 83.2
10381 113.86037 86.8 83.7
10382 113.87037 82.3 84.2
10383 113.88036 66.1 84.8
10384 113.89037 99.6 85.5
10385 113.90037 98.2 86.2
10386 113.91037 72.9 87
10387 113.92036 87.6 87.9
10388 113.93037 86 88.8
10389 113.94037 83.4 89.8
10390 113.95036 89.3 90.9
10391 113.96037 81.7 92.1
10392 113.97037 98.6 93.3
10393 113.98037 101.5 94.6
10394 113.99036 91.4 95.9
10395 114.00037 97.1 97.3
10396 114.01037 82.5 98.6
10397 114.02036 101.8 100
10398 114.03036 87.1 101.4
10399 114.04037 107 102.7
10400 114.05037 107.1 103.8
10401 114.06036 87 104.9
10402 114.07037 102.7 105.7
10403 114.08037 94.7 106.3
10404 114.09036 102.9 106.7
10405 114.10036 111.7 106.8
10406 114.11037 86.5 106.6
10407 114.12037 110.2 106.2
10408 114.13036 112.1 105.5
10409 114.14037 102.8 104.6
10410 114.15037 88.8 103.5
10411 114.16037 108 102.2
10412 114.17036 127.8 100.9
10413 114.18037 91.4 99.5
10414 114.19037 102.5 98.1
10415 114.20036 83.9 96.7
10416 114.21037 98.2 95.3
10417 114.22037 96.4 94
10418 114.23037 105.9 92.7
10419 114.24036 64.1 91.5
10420 114.25037 101 90.3
10421 114.26037 90.5 89.2
10422 114.27036 96.5 88.2
10423 114.28036 117.3 87.3
10424 114.29037 87.3 86.4
10425 114.30037 86.9 85.6
10426 114.31036 79.4 84.9
10427 114.32037 90.4 84.2
10428 114.33037 57.8 83.5
10429 114.34036 65.8 83.3
10430 114.35036 70.7 82.8
10431 114.36037 77.9 82.3
10432 114.37037 78.6 81.8
10433 114.38036 80.5 81.4
10434 114.39037 74.3 81.1
10435 114.40037 59.5 80.7
10436 114.41037 74.7 80.4
10437 114.42036 64.1 80.2
10438 114.43037 75.2 79.9
10439 114.44037 87.8 79.7
10440 114.45036 84.9 79.5
10441 114.46037 70.2 79.4
10442 114.47037 70.9 79.2
10443 114.48037 76 79.1
10444 114.49036 68.4 79
10445 114.50037 80.4 78.9
10446 114.51037 74.2 78.9
10447 114.52036 74.5 78.8
10448 114.53036 71 78.8
10449 114.54037 57.2 78.8
10450 114.55037 75 78.9
10451 114.56036 79.4 78.9
10452 114.57037 68.4 79
10453 114.58037 65.1 79.1
10454 114.59036 71.3 79.2
10455 114.60036 71 79.3
10456 114.61037 83.1 79.5
10457 114.62037 67.6 79.6
10458 114.63036 66 79.8
10459 114.64037 65 80.1
10460 114.65037 79 80.3
10461 114.66037 94.5 80.6
10462 114.67036 65.9 81
10463 114.68037 79.9 81.3
10464 114.69037 80.5 81.7
10465 114.70036 65.9 82.2
10466 114.71037 81.9 82.6
10467 114.72037 87.5 83.1
10468 114.73037 81.8 83.7
10469 114.74036 71.7 84.3
10470 114.75037 69.2 85
10471 114.76037 81.4 85.7
10472 114.77036 92.6 86.5
10473 114.78036 78.2 87.4
10474 114.79037 86.6 88.3
10475 114.80037 79.8 89.2
10476 114.81036 97.4 90.3
10477 114.82037 93.1 91.3
10478 114.83037 88.1 92.5
10479 114.84036 83.3 93.6
10480 114.85036 107.8 94.8
10481 114.86037 90.6 96
10482 114.87037 86.1 97.1
10483 114.88036 89.5 98.3
10484 114.89037 91.1 99.3
10485 114.90037 68.6 100.2
10486 114.91037 85.3 101
10487 114.92036 100.2 101.6
10488 114.93037 88.2 102
10489 114.94037 95.7 102.2
10490 114.95036 99.2 102.2
10491 114.96037 80.1 101.9
10492 114.97037 85.1 101.5
10493 114.98037 78.3 100.8
10494 114.99036 79.3 100
10495 115.00037 88.6 99
10496 115.01037 67.7 98
10497 115.02036 86.4 96.8
10498 115.03036 83.3 95.7
10499 115.04037 91.4 94.5
10500 115.05037 87.3 93.3
10501 115.06036 96 92.2
10502 115.07037 80.5 91.1
10503 115.08037 76.9 90
10504 115.09036 86.3 89
10505 115.10036 91.7 88.1
10506 115.11037 77 87.2
10507 115.12037 70.9 86.3
10508 115.13036 72.6 85.6
10509 115.14037 97.7 84.9
10510 115.15037 79.3 84.2
10511 115.16037 94.7 84
10512 115.17036 81.2 83.4
10513 115.18037 61.3 82.9
10514 115.19037 93.5 82.5
10515 115.20036 64 82.1
10516 115.21037 85.7 81.7
10517 115.22037 73.3 81.4
10518 115.23037 71.3 81.1
10519 115.24036 54.2 80.8
10520 115.25037 76.9 80.5
10521 115.26037 76 80.3
10522 115.27036 75.5 80.1
10523 115.28036 69.9 80
10524 115.29037 67.5 79.8
10525 115.30037 54.2 79.7
10526 115.31036 66.4 79.6
10527 115.32037 93.3 79.6
10528 115.33037 73.6 79.5
10529 115.34036 70.7 79.5
10530 115.35036 75.4 79.5
10531 115.36037 77.8 79.5
10532 115.37037 69.9 79.5
10533 115.38036 72.4 79.6
10534 115.39037 67.2 79.7
10535 115.40037 78.7 79.8
10536 115.41037 82.2 79.9
10537 115.42036 83.8 80
10538 115.43037 69.3 80.2
10539 115.44037 75.2 80.1
10540 115.45036 84.4 80.4
10541 115.46037 82.1 80.6
10542 115.47037 67.3 80.9
10543 115.48037 84.4 81.2
10544 115.49036 89.4 81.5
10545 115.50037 87.4 81.9
10546 115.51037 73.6 82.3
10547 115.52036 71.6 82.7
10548 115.53036 89.4 83.2
10549 115.54037 86.7 83.7
10550 115.55037 90 84.3
10551 115.56036 68.5 84.9
10552 115.57037 80 85.6
10553 115.58037 94.7 86.3
10554 115.59036 85.8 87.1
10555 115.60036 81.2 87.9
10556 115.61037 73.9 88.8
10557 115.62037 90.3 89.8
10558 115.63036 75.3 90.8
10559 115.64037 97.3 91.9
10560 115.65037 107.5 93.1
10561 115.66037 110.5 94.4
10562 115.67036 97.5 95.7
10563 115.68037 93.3 97.1
10564 115.69037 89.4 98.5
10565 115.70036 92.9 99.9
10566 115.71037 109 101.3
10567 115.72037 101.1 102.7
10568 115.73037 113 104.1
10569 115.74036 91.9 105.3
10570 115.75037 117.1 106.5
10571 115.76037 104.9 107.4
10572 115.77036 114.9 108.2
10573 115.78036 106 108.7
10574 115.79037 94.4 109
10575 115.80037 118.4 109
10576 115.81036 126.3 108.7
10577 115.82037 102.7 108.2
10578 115.83037 84.5 107.5
10579 115.84036 114.7 106.6
10580 115.85036 95.2 105.5
10581 115.86037 86.1 104.3
10582 115.87037 102.7 103
10583 115.88036 99.5 101.6
10584 115.89037 86.7 100.3
10585 115.90037 118.5 98.9
10586 115.91037 97.7 97.6
10587 115.92036 82 96.3
10588 115.93037 94.2 95.1
10589 115.94037 96.4 93.9
10590 115.95036 108.3 92.8
10591 115.96037 88.1 91.8
10592 115.97037 93.5 90.9
10593 115.98037 99.6 90
10594 115.99036 89.2 89.7
10595 116.00037 84 88.9
10596 116.01037 91.8 88.3
10597 116.02036 80.4 87.6
10598 116.03036 76.8 87.1
10599 116.04037 102.6 86.6
10600 116.05037 80.4 86.1
10601 116.06036 82.9 85.7
10602 116.07037 92.6 85.4
10603 116.08037 63.4 85.1
10604 116.09036 75.9 84.8
10605 116.10036 89.8 84.6
10606 116.11037 94.2 84.4
10607 116.12037 95.2 84.2
10608 116.13036 74.8 84.1
10609 116.14037 90.2 84
10610 116.15037 91.2 84
10611 116.16037 88.6 83.9
10612 116.17036 59 83.9
10613 116.18037 81.4 84
10614 116.19037 72.6 84
10615 116.20036 88.1 84.1
10616 116.21037 77.7 84.3
10617 116.22037 90.5 84.4
10618 116.23037 91.3 84.6
10619 116.24036 74.4 84.9
10620 116.25037 85 85.1
10621 116.26037 72.6 85.4
10622 116.27036 93.2 85.8
10623 116.28036 63.7 86.1
10624 116.29037 90.2 86.6
10625 116.30037 73.3 87
10626 116.31036 88.7 87.3
10627 116.32037 104.4 87.9
10628 116.33037 87.6 88.5
10629 116.34036 94.4 89.1
10630 116.35036 93.8 89.9
10631 116.36037 89.1 90.6
10632 116.37037 84.8 91.5
10633 116.38036 83.5 92.4
10634 116.39037 90 93.4
10635 116.40037 102.8 94.4
10636 116.41037 91.4 95.6
10637 116.42036 85.9 96.8
10638 116.43037 95.3 98.2
10639 116.44037 96.7 99.6
10640 116.45036 107.8 101.2
10641 116.46037 108 102.9
10642 116.47037 101.2 104.7
10643 116.48037 129.60001 106.6
10644 116.49036 115.6 108.6
10645 116.50037 108.6 110.8
10646 116.51037 105.7 113.1
10647 116.52036 115.2 115.5
10648 116.53036 123.2 118.1
10649 116.54037 119.8 120.7
10650 116.55037 105 123.3
10651 116.56036 135.3 126
10652 116.57037 127.1 128.7
10653 116.58037 134.3 131.3
10654 116.59036 132.3 133.7
10655 116.60036 127.1 136
10656 116.61037 136.39999 138
10657 116.62037 126.5 139.60001
10658 116.63036 137.5 140.8
10659 116.64037 147.8 141.60001
10660 116.65037 140.2 142
10661 116.66037 145.8 141.8
10662 116.67036 114.3 141.10001
10663 116.68037 130 140
10664 116.69037 141.2 138.5
10665 116.70036 121.2 136.60001
10666 116.71037 128.3 134.5
10667 116.72037 112.9 132.10001
10668 116.73037 133.7 129.60001
10669 116.74036 123.1 127
10670 116.75037 127 124.4
10671 116.76037 128.39999 121.8
10672 116.77036 133.3 119.3
10673 116.78036 115.7 116.8
10674 116.79037 105 114.4
10675 116.80037 127.3 112.2
10676 116.81036 114.7 110.1
10677 116.82037 107.9 108.1
10678 116.83037 106.1 106.2
10679 116.84036 98.1 104.5
10680 116.85036 108.4 102.9
10681 116.86037 107 101.4
10682 116.87037 105 100
10683 116.88036 100.2 98.8
10684 116.89037 108.8 97.6
10685 116.90037 104.5 96.5
10686 116.91037 87.4 95.6
10687 116.92036 106.3 94.7
10688 116.93037 112.1 93.9
10689 116.94037 94.5 93.1
10690 116.95036 85.6 92.5
10691 116.96037 85.1 91.9
10692 116.97037 106.1 91.3
10693 116.98037 103.6 90.9
10694 116.99036 89 90.4
10695 117.00037 81.3 90.1
10696 117.01037 86.5 89.8
10697 117.02036 84.2 89.5
10698 117.03036 91.3 89.3
10699 117.04037 103.7 89.1
10700 117.05037 96.3 89
10701 117.06036 89.3 88.9
10702 117.07037 87.7 88.8
10703 117.08037 93.2 88.8
10704 117.09036 95.5 88.9
10705 117.10036 93.2 89
10706 117.11037 84 89.1
10707 117.12037 97.5 89.3
10708 117.13036 93.8 89.5
10709 117.14037 88.6 89.8
10710 117.15037 95.6 90.1
10711 117.16037 99.1 90.4
10712 117.17036 98.5 90.8
10713 117.18037 85.5 91.3
10714 117.19037 89.6 91.7
10715 117.20036 104.7 92.3
10716 117.21037 94.6 92.9
10717 117.22037 98.4 93.6
10718 117.23037 98.4 94.4
10719 117.24036 101.2 95.3
10720 117.25037 99.2 96.2
10721 117.26037 95.2 97.2
10722 117.27036 112 98.3
10723 117.28036 99.6 99.6
10724 117.29037 101.6 100.9
10725 117.30037 122.8 102.3
10726 117.31036 98.1 103.8
10727 117.32037 124 105.5
10728 117.33037 121 107.2
10729 117.34036 119.2 109.1
10730 117.35036 114.4 111.2
10731 117.36037 117.7 113.3
10732 117.37037 118.3 115.6
10733 117.38036 128.60001 118
10734 117.39037 121.5 120.5
10735 117.40037 130.7 123.1
10736 117.41037 113.9 125.8
10737 117.42036 139.89999 128.5
10738 117.43037 130.3 131.2
10739 117.44037 142.10001 133.8
10740 117.45036 125.2 136.3
10741 117.46037 126.8 138.60001
10742 117.47037 132.8 140.7
10743 117.48037 154.10001 142.39999
10744 117.49036 151.3 143.7
10745 117.50037 148.89999 144.7
10746 117.51037 139.3 145.10001
10747 117.52036 140.3 145.10001
10748 117.53036 148.39999 144.60001
10749 117.54037 161 143.60001
10750 117.55037 163.2 142.2
10751 117.56036 134.89999 140.39999
10752 117.57037 125 138.3
10753 117.58037 127.6 136
10754 117.59036 139.7 133.5
10755 117.60036 142.2 130.89999
10756 117.61037 139.7 128.3
10757 117.62037 120.9 125.6
10758 117.63036 136.89999 123
10759 117.64037 124.2 120.5
10760 117.65037 144.5 118.1
10761 117.66037 117.1 115.7
10762 117.67036 102.6 113.5
10763 117.68037 124.5 111.4
10764 117.69037 113.7 109.5
10765 117.70036 105.2 107.7
10766 117.71037 104.6 106
10767 117.72037 122.1 104.4
10768 117.73037 108.4 103
10769 117.74036 114 101.7
10770 117.75037 116.1 100.4
10771 117.76037 105.6 99.3
10772 117.77036 97 98.3
10773 117.78036 89.3 97.4
10774 117.79037 102.6 96.5
10775 117.80037 98.3 95.7
10776 117.81036 110 95.1
10777 117.82037 97 94.4
10778 117.83037 95 93.9
10779 117.84036 100 93.4
10780 117.85036 84.2 93
10781 117.86037 102.1 92.7
10782 117.87037 80.9 92.4
10783 117.88036 91.4 92.1
10784 117.89037 96.5 91.9
10785 117.90037 92.3 91.8
10786 117.91037 93.2 91.7
10787 117.92036 88.5 91.7
10788 117.93037 95.5 91.7
10789 117.94037 106.5 91.8
10790 117.95036 101.4 91.9
10791 117.96037 87.7 92.1
10792 117.97037 106.7 92.3
10793 117.98037 87.3 92.6
10794 117.99036 97.5 92.9
10795 118.00037 78.5 93.3
10796 118.01037 100.4 93.8
10797 118.02036 93.9 94.3
10798 118.03036 102.5 94.9
10799 118.04037 107.7 95.5
10800 118.05037 118.6 96.2
10801 118.06036 89.7 97
10802 118.07037 103.5 97.9
10803 118.08037 104 98.6
10804 118.09036 105.8 99.7
10805 118.10036 95.9 100.8
10806 118.11037 112.2 102.1
10807 118.12037 91 103.4
10808 118.13036 94 104.9
10809 118.14037 112.4 106.5
10810 118.15037 102.3 108.2
10811 118.16037 121.5 110.1
10812 118.17036 117.5 112.1
10813 118.18037 124.1 114.2
10814 118.19037 130.39999 116.6
10815 118.20036 127 119.1
10816 118.21037 124.6 121.7
10817 118.22037 125.7 124.6
10818 118.23037 149.10001 127.6
10819 118.24036 141.8 130.7
10820 118.25037 155.2 134.10001
10821 118.26037 137.10001 137.5
10822 118.27036 154.60001 141.10001
10823 118.28036 149.60001 144.8
10824 118.29037 159.10001 148.39999
10825 118.30037 169.5 152.10001
10826 118.31036 152.7 155.60001
10827 118.32037 142.2 159
10828 118.33037 177.2 162.10001
10829 118.34036 167.3 164.89999
10830 118.35036 153.7 167.2
10831 118.36037 144.60001 168.89999
10832 118.37037 181.60001 170.10001
10833 118.38036 190.10001 170.60001
10834 118.39037 178.8 170.5
10835 118.40037 168.10001 169.7
10836 118.41037 165.3 168.2
10837 118.42036 146.89999 166.2
10838 118.43037 141.2 163.60001
10839 118.44037 177.89999 160.7
10840 118.45036 146.10001 157.3
10841 118.46037 161.89999 153.8
10842 118.47037 136.2 150.10001
10843 118.48037 152.89999 146.3
10844 118.49036 128.2 142.39999
10845 118.50037 129.60001 138.7
10846 118.51037 152 135
10847 118.52036 153.3 131.60001
10848 118.53036 126.3 128.10001
10849 118.54037 125.4 124.8
10850 118.55037 137.39999 121.7
10851 118.56036 119.8 118.8
10852 118.57037 121.2 116
10853 118.58037 113.6 113.4
10854 118.59036 105.2 110.9
10855 118.60036 126.8 108.6
10856 118.61037 122.1 106.5
10857 118.62037 114.1 104.5
10858 118.63036 114.6 102.6
10859 118.64037 111.6 100.8
10860 118.65037 101.2 99.2
10861 118.66037 106.1 97.7
10862 118.67036 114.2 96.2
10863 118.68037 108.6 94.9
10864 118.69037 108.5 93.6
10865 118.70036 102.4 92.5
10866 118.71037 94.9 91.4
10867 118.72037 84.8 90.3
10868 118.73037 102.4 89.4
10869 118.74036 103 88.5
10870 118.75037 88.5 87.6
10871 118.76037 98.3 86.8
10872 118.77036 100.3 86.1
10873 118.78036 91.8 85.4
10874 118.79037 102.7 84.7
10875 118.80037 80.5 84.1
10876 118.81036 85 83.5
10877 118.82037 92.5 82.9
10878 118.83037 78.9 82.4
10879 118.84036 84.9 81.9
10880 118.85036 88.5 81.4
10881 118.86037 93.4 80.9
10882 118.87037 92.2 80.5
10883 118.88036 97.8 80.1
10884 118.89037 78.9 79.7
10885 118.90037 84.5 79.3
10886 118.91037 89.8 79
10887 118.92036 76 78.6
10888 118.93037 85.8 78.3
10889 118.94037 72.1 78
10890 118.95036 71.2 77.7
10891 118.96037 92.3 77.4
10892 118.97037 63.1 76.8
10893 118.98037 70.5 76.6
10894 118.99036 62.1 76.3
10895 119.00037 73.5 76.1
10896 119.01037 67.9 75.9
10897 119.02036 83.1 75.7
10898 119.03036 65.2 75.5
10899 119.04037 64.3 75.3
10900 119.05037 81.5 75.1
10901 119.06036 65 74.9
10902 119.07037 77.7 74.7
10903 119.08037 74.3 74.6
10904 119.09036 72.4 74.4
10905 119.10036 72.2 74.2
10906 119.11037 79.5 74.1
10907 119.12037 71.4 74
10908 119.13036 74.3 73.8
10909 119.14037 65.7 73.7
10910 119.15037 72.4 73.6
10911 119.16037 72.4 73.4
10912 119.17036 72.5 73.3
10913 119.18037 76.3 73.2
10914 119.19037 56.2 73.1
10915 119.20036 74.2 73
10916 119.21037 71.1 72.9
10917 119.22037 67 72.8
10918 119.23037 52.4 72.7
10919 119.24036 67.3 72.6
10920 119.25037 70.9 72.5
10921 119.26037 85.2 72.4
10922 119.27036 68.1 72.3
10923 119.28036 57.2 72.2
10924 119.29037 74.5 72.2
10925 119.30037 56 72.1
10926 119.31036 58.7 72
10927 119.32037 62.6 71.9
10928 119.33037 64.4 71.9
10929 119.34036 77 71.8
10930 119.35036 54.2 71.7
10931 119.36037 66.2 71.7
10932 119.37037 74.6 72.1
10933 119.38036 66.3 72
10934 119.39037 68.9 72
10935 119.40037 68.9 71.9
10936 119.41037 54.3 71.9
10937 119.42036 52.4 71.8
10938 119.43037 68 71.8
10939 119.44037 62.6 71.7
10940 119.45036 67.2 71.7
10941 119.46037 58 71.6
10942 119.47037 57.4 71.6
10943 119.48037 70.1 71.5
10944 119.49036 64.6 71.5
10945 119.50037 66.5 71.5
10946 119.51037 61.5 71.4
10947 119.52036 74.7 71.4
10948 119.53036 74.7 71.4
10949 119.54037 73.9 71.3
10950 119.55037 68.3 71.3
10951 119.56036 67.6 71.3
10952 119.57037 56.5 71.2
10953 119.58037 68.3 71.2
10954 119.59036 68.4 71.2
10955 119.60036 51.8 71.2
10956 119.61037 58.2 71.1
10957 119.62037 70.4 71.1
10958 119.63036 56.2 71.1
10959 119.64037 66.5 71.1
10960 119.65037 55.3 71
10961 119.66037 62.9 71
10962 119.67036 56.4 71
10963 119.68037 74 71
10964 119.69037 75.8 71
10965 119.70036 64.5 70.9
10966 119.71037 71.2 70.9
10967 119.72037 65.8 70.9
10968 119.73037 52.7 70.9
10969 119.74036 59.3 70.9
10970 119.75037 66.7 70.9
10971 119.76037 76.2 70.9
10972 119.77036 64.7 70.9
10973 119.78036 62.2 70.8
10974 119.79037 64.8 70.8
10975 119.80037 70.5 70.8
10976 119.81036 75 70.8
10977 119.82037 60.2 70.8
10978 119.83037 59.2 70.8
10979 119.84036 69.3 70.8
10980 119.85036 69.4 70.8
10981 119.86037 69.3 70.8
10982 119.87037 59.4 70.8
10983 119.88036 63.2 70.5
10984 119.89037 67.8 70.5
10985 119.90037 53.8 70.5
10986 119.91037 75.1 70.5
10987 119.92036 79.8 70.5
10988 119.93037 76 70.5
10989 119.94037 53.8 70.5
10990 119.95036 54.8 70.5
10991 119.96037 70.8 70.5
10992 119.97037 60.2 70.5
10993 119.98037 46.3 70.5
10994 119.99036 63.2 70.6
10995 120.00037 74.2 70.6
10996 120.01037 59.5 70.6
10997 120.02036 61.1 70.6
10998 120.03036 61.3 70.6
10999 120.04037 68.6 70.6
11000 120.05037 61.2 70.7
11001 120.06036 58.7 70.7
11002 120.07037 59.5 70.7
11003 120.08037 62.3 70.7
11004 120.09036 73.4 70.8
11005 120.10036 56.6 70.8
11006 120.11037 64.1 70.8
11007 120.12037 85.6 70.8
11008 120.13036 51 70.9
11009 120.14037 63 70.9
11010 120.15037 65.8 70.9
11011 120.16037 54.9 71
11012 120.17036 58.5 71
11013 120.18037 65 71
11014 120.19037 60.4 71.1
11015 120.20036 54.8 71.1
11016 120.21037 68.9 71.2
11017 120.22037 56.8 71.2
11018 120.23037 55.2 71.3
11019 120.24036 58.6 71.3
11020 120.25037 59.5 71.4
11021 120.26037 79.3 71.4
11022 120.27036 59.7 71.5
11023 120.28036 70.7 71.5
11024 120.29037 65.4 71.6
11025 120.30037 64.3 71.6
11026 120.31036 67.9 71.7
11027 120.32037 55.8 71.8
11028 120.33037 73.6 71.8
11029 120.34036 62.3 71.9
11030 120.35036 67.5 72
11031 120.36037 66.2 72
11032 120.37037 68.3 72.1
11033 120.38036 64.1 72.2
11034 120.39037 64.3 72.3
11035 120.40037 69 72.4
11036 120.41037 72.9 72.5
11037 120.42036 74.8 72.6
11038 120.43037 65.4 72.7
11039 120.44037 64.5 72.8
11040 120.45036 65.1 72.9
11041 120.46037 76.4 73
11042 120.47037 73.7 73.1
11043 120.48037 58.8 73.3
11044 120.49036 69.1 73.4
11045 120.50037 72 73.6
11046 120.51037 74.6 73.7
11047 120.52036 69.3 73.9
11048 120.53036 59.6 74
11049 120.54037 96.5 74.2
11050 120.55037 67.2 74.4
11051 120.56036 70.1 74.6
11052 120.57037 72.7 74.8
11053 120.58037 63.5 75
11054 120.59036 62.7 75.2
11055 120.60036 69.9 75.4
11056 120.61037 69.2 75.7
11057 120.62037 71.8 76
11058 120.63036 66.3 76.2
11059 120.64037 62.7 76.5
11060 120.65037 70.4 76.8
11061 120.66037 75.7 77.2
11062 120.67036 98.3 77.5
11063 120.68037 82.3 77.9
11064 120.69037 84.5 78.3
11065 120.70036 65.7 78.7
11066 120.71037 54.3 79.1
11067 120.72037 66.7 79.6
11068 120.73037 76.1 80.1
11069 120.74036 87.2 80.7
11070 120.75037 65.9 81.2
11071 120.76037 66.5 81.8
11072 120.77036 83.6 82.5
11073 120.78036 81.5 83.2
11074 120.79037 93.7 83.4
11075 120.80037 71.3 84.2
11076 120.81036 94.6 85
11077 120.82037 75.2 85.9
11078 120.83037 85.4 86.9
11079 120.84036 82.6 87.9
11080 120.85036 90.2 88.9
11081 120.86037 80.5 90.1
11082 120.87037 86.5 91.3
11083 120.88036 90.2 92.5
11084 120.89037 95.9 93.8
11085 120.90037 108 95.2
11086 120.91037 75.2 96.6
11087 120.92036 88.4 98
11088 120.93037 111.8 99.5
11089 120.94037 116.4 101
11090 120.95036 97.4 102.5
11091 120.96037 108.1 103.9
11092 120.97037 101.3 105.3
11093 120.98037 117.9 106.6
11094 120.99036 120.7 107.7
11095 121.00037 102.7 108.7
11096 121.01037 97.2 109.6
11097 121.02036 105.8 110.2
11098 121.03036 96.9 110.6
11099 121.04037 103.6 110.7
11100 121.05037 107.6 110.7
11101 121.06036 95.7 110.3
11102 121.07037 96.1 109.8
11103 121.08037 100.6 109.1
11104 121.09036 97.8 108.2
11105 121.10036 104.6 107.2
11106 121.11037 106.2 106
11107 121.12037 99 104.8
11108 121.13036 102 103.5
11109 121.14037 105.2 102.2
11110 121.15037 101.5 100.9
11111 121.16037 107.4 99.6
11112 121.17036 104 98.3
11113 121.18037 97.9 97.1
11114 121.19037 87.1 95.9
11115 121.20036 102.7 94.8
11116 121.21037 93.2 93.7
11117 121.22037 85.1 92.8
11118 121.23037 83 91.8
11119 121.24036 95.9 91
11120 121.25037 95.9 90.2
11121 121.26037 82.3 89.5
11122 121.27036 83.9 88.8
11123 121.28036 101 88.2
11124 121.29037 89.7 87.7
11125 121.30037 83.2 87.2
11126 121.31036 74.6 86.7
11127 121.32037 91.3 86.3
11128 121.33037 73.4 86
11129 121.34036 62.3 85.7
11130 121.35036 83.1 85.5
11131 121.36037 94.5 85.2
11132 121.37037 78.5 85.1
11133 121.38036 87 84.9
11134 121.39037 71.6 84.8
11135 121.40037 75.6 84.8
11136 121.41037 65.3 84.8
11137 121.42036 76.6 84.8
11138 121.43037 74.5 84.8
11139 121.44037 72.6 84.9
11140 121.45036 78.4 85
11141 121.46037 77.5 85.2
11142 121.47037 77.1 85.4
11143 121.48037 79.3 85.6
11144 121.49036 67.9 85.9
11145 121.50037 96.7 86.2
11146 121.51037 79.2 86.5
11147 121.52036 109 86.9
11148 121.53036 73.8 87.4
11149 121.54037 88.7 87.8
11150 121.55037 78.9 88.4
11151 121.56036 78.8 88.9
11152 121.57037 87 89.5
11153 121.58037 98.2 90.2
11154 121.59036 80.3 90.9
11155 121.60036 94.8 91.7
11156 121.61037 84.3 92.6
11157 121.62037 96.5 93.5
11158 121.63036 91.4 94.5
11159 121.64037 81.4 95.6
11160 121.65037 93 96.7
11161 121.66037 100.4 97.9
11162 121.67036 96 99.3
11163 121.68037 108.2 100.7
11164 121.69037 101 102.2
11165 121.70036 98.6 103.9
11166 121.71037 127.5 105.6
11167 121.72037 117.6 107.5
11168 121.73037 100.5 109.5
11169 121.74036 114.8 111.6
11170 121.75037 123.8 113.9
11171 121.76037 126.3 116.3
11172 121.77036 143.8 118.8
11173 121.78036 120.6 121.5
11174 121.79037 128.3 124.3
11175 121.80037 140 127.2
11176 121.81036 133.5 130.2
11177 121.82037 154 133.3
11178 121.83037 151.7 136.5
11179 121.84036 146.60001 139.7
11180 121.85036 143.8 142.8
11181 121.86037 152.7 145.8
11182 121.87037 167.3 148.8
11183 121.88036 160.10001 151.5
11184 121.89037 172.7 153.89999
11185 121.90037 160.2 156
11186 121.91037 179.5 157.7
11187 121.92036 161.5 159
11188 121.93037 174.3 159.7
11189 121.94037 168.89999 159.89999
11190 121.95036 162.39999 159.60001
11191 121.96037 169.3 158.8
11192 121.97037 187.7 157.39999
11193 121.98037 173.39999 155.89999
11194 121.99036 155.89999 153.7
11195 122.00037 163.10001 151.2
11196 122.01037 160.2 148.39999
11197 122.02036 152.7 145.39999
11198 122.03036 144.8 142.3
11199 122.04037 170.89999 139.10001
11200 122.05037 126.7 135.8
11201 122.06036 165.89999 132.60001
11202 122.07037 135.3 129.5
11203 122.08037 134.2 126.4
11204 122.09036 139.2 123.4
11205 122.10036 133.10001 120.6
11206 122.11037 127.9 117.8
11207 122.12037 138.89999 115.2
11208 122.13036 139.3 112.8
11209 122.14037 116.3 110.4
11210 122.15037 123.9 108.2
11211 122.16037 111.7 106.2
11212 122.17036 131.89999 104.2
11213 122.18037 111.7 102.4
11214 122.19037 105.6 100.7
11215 122.20036 104.8 99.1
11216 122.21037 104.2 97.6
11217 122.22037 100.3 96.2
11218 122.23037 101.6 94.8
11219 122.24036 105.2 93.6
11220 122.25037 91.7 92.4
11221 122.26037 86.9 91.3
11222 122.27036 91.8 90.3
11223 122.28036 103.2 89.3
11224 122.29037 94.6 88.4
11225 122.30037 80.3 87.6
11226 122.31036 90 86.8
11227 122.32037 95.7 86
11228 122.33037 86.7 85.3
11229 122.34036 85.8 84.7
11230 122.35036 69 84
11231 122.36037 75.5 83.4
11232 122.37037 83.2 82.9
11233 122.38036 83.2 82.4
11234 122.39037 78.5 81.9
11235 122.40037 75.5 81.4
11236 122.41037 90.7 81
11237 122.42036 86.7 80.5
11238 122.43037 84.3 80.2
11239 122.44037 77.3 79.8
11240 122.45036 84.3 79.4
11241 122.46037 86.9 79.1
11242 122.47037 74.1 78.8
11243 122.48037 59.1 78.5
11244 122.49036 88 78.2
11245 122.50037 76.2 78
11246 122.51037 75.7 77.7
11247 122.52036 79.5 77.5
11248 122.53036 65.2 77.3
11249 122.54037 90 77.1
11250 122.55037 64.2 76.9
11251 122.56036 82.7 76.7
11252 122.57037 64.6 76.6
11253 122.58037 73 76.4
11254 122.59036 52.7 76.3
11255 122.60036 72.8 76.2
11256 122.61037 72 76
11257 122.62037 76.6 75.9
11258 122.63036 67.7 75.8
11259 122.64037 69 75.8
11260 122.65037 68.9 75.7
11261 122.66037 66.2 75.6
11262 122.67036 89.2 75.6
11263 122.68037 56.6 75.6
11264 122.69037 72 75.5
11265 122.70036 69.2 75.5
11266 122.71037 69 75.5
11267 122.72037 70.2 75.5
11268 122.73037 78.7 75.5
11269 122.74036 64.4 75.5
11270 122.75037 74 75.6
11271 122.76037 66.2 75.6
11272 122.77036 61.5 75.6
11273 122.78036 65.4 75.6
11274 122.79037 74.1 75.6
11275 122.80037 49 75.6
11276 122.81036 64.1 75.7
11277 122.82037 59.7 75.6
11278 122.83037 63.4 75.6
11279 122.84036 57.7 75.6
11280 122.85036 60.4 75.5
11281 122.86037 67.3 75.6
11282 122.87037 67.2 75.6
11283 122.88036 54.8 75.5
11284 122.89037 59.6 75.3
11285 122.90037 59.6 75.2
11286 122.91037 53.1 75.1
11287 122.92036 56.7 74.9
11288 122.93037 79.9 74.8
11289 122.94037 56.8 74.6
11290 122.95036 54.8 74.5
11291 122.96037 72.1 74.3
11292 122.97037 70.6 74.2
11293 122.98037 56.9 74
11294 122.99036 80.8 73.9
11295 123.00037 72.1 73.8
11296 123.01037 69.4 73.6
11297 123.02036 74.5 73.5
11298 123.03036 56 73.4
11299 123.04037 66.7 73.3
11300 123.05037 61.7 73.2
11301 123.06036 52.3 73.1
11302 123.07037 53 73
11303 123.08037 49.3 72.9
11304 123.09036 54.1 72.9
11305 123.10036 56.9 72.8
11306 123.11037 68.3 72.8
11307 123.12037 68.7 72.7
11308 123.13036 76.1 72.7
11309 123.14037 70.2 72.6
11310 123.15037 60.9 72.6
11311 123.16037 58.9 72.5
11312 123.17036 81.4 72.5
11313 123.18037 57.9 72.5
11314 123.19037 67.8 72.5
11315 123.20036 53.2 72.5
11316 123.21037 61.9 72.5
11317 123.22037 70.8 72.5
11318 123.23037 54.2 72.5
11319 123.24036 52.3 72.5
11320 123.25037 53.2 72.5
11321 123.26037 63.7 72.5
11322 123.27036 65.7 72.6
11323 123.28036 65.6 72.6
11324 123.29037 62.8 72.6
11325 123.30037 65.8 72.7
11326 123.31036 56.1 72.7
11327 123.32037 72.3 72.8
11328 123.33037 55.3 72.9
11329 123.34036 68.8 72.9
11330 123.35036 45.4 73
11331 123.36037 67.9 73.1
11332 123.37037 67.7 73.2
11333 123.38036 61.9 73.3
11334 123.39037 68.7 73.4
11335 123.40037 56.2 73.5
11336 123.41037 67.6 73.6
11337 123.42036 62.8 73.8
11338 123.43037 58.9 73.9
11339 123.44037 89.4 74.1
11340 123.45036 83.4 74.3
11341 123.46037 66.9 74.5
11342 123.47037 82.2 74.7
11343 123.48037 47.7 74.9
11344 123.49036 57.2 75.1
11345 123.50037 56.2 75.3
11346 123.51037 64.2 75.6
11347 123.52036 75.7 75.9
11348 123.53036 73.7 76.2
11349 123.54037 66.8 76.5
11350 123.55037 75.4 76.8
11351 123.56036 74.8 77.2
11352 123.57037 57.2 77.4
11353 123.58037 76.6 77.8
11354 123.59036 64.2 78.2
11355 123.60036 75 78.7
11356 123.61037 54.4 79.1
11357 123.62037 52.3 79.6
11358 123.63036 58.4 80.1
11359 123.64037 71.6 80.7
11360 123.65037 73.5 81.2
11361 123.66037 77.6 81.8
11362 123.67036 67.9 82.3
11363 123.68037 80.6 82.8
11364 123.69037 75.9 83.4
11365 123.70036 57.3 83.9
11366 123.71037 77.6 84.3
11367 123.72037 68.1 84.7
11368 123.73037 76.5 85.1
11369 123.74036 78.7 85.4
11370 123.75037 90.7 85.6
11371 123.76037 71 85.8
11372 123.77036 67 85.8
11373 123.78036 60.5 85.8
11374 123.79037 76 85.7
11375 123.80037 81.8 85.5
11376 123.81036 75 85.3
11377 123.82037 65.9 85
11378 123.83037 61.2 84.6
11379 123.84036 84.4 84.2
11380 123.85036 86.3 83.7
11381 123.86037 77.9 83.2
11382 123.87037 64.3 82.8
11383 123.88036 76.3 82.3
11384 123.89037 70.2 81.8
11385 123.90037 68.9 81.3
11386 123.91037 71 80.8
11387 123.92036 73 80.4
11388 123.93037 72.1 80
11389 123.94037 80.5 79.6
11390 123.95036 75.7 79.2
11391 123.96037 75.8 78.8
11392 123.97037 56.7 78.5
11393 123.98037 77.1 78.2
11394 123.99036 79.9 77.9
11395 124.00037 52.7 77.6
11396 124.01037 73 77.4
11397 124.02036 71 77.1
11398 124.03036 81.7 76.9
11399 124.04037 65.3 76.8
11400 124.05037 69.2 76.6
11401 124.06036 82.7 76.5
11402 124.07037 70.3 76.4
11403 124.08037 63.4 76.2
11404 124.09036 83.7 76.2
11405 124.10036 92.7 76.1
11406 124.11037 62.6 76
11407 124.12037 85.7 76
11408 124.13036 71.9 76
11409 124.14037 68.4 76
11410 124.15037 63.4 76
11411 124.16037 64.6 76
11412 124.17036 74.5 76
11413 124.18037 84 76.1
11414 124.19037 80.1 76.2
11415 124.20036 65.6 76.3
11416 124.21037 79.4 76.3
11417 124.22037 67.5 76.5
11418 124.23037 69.5 76.6
11419 124.24036 64.6 76.7
11420 124.25037 64.6 76.9
11421 124.26037 72.5 77.1
11422 124.27036 67.5 77.3
11423 124.28036 69.5 77.5
11424 124.29037 74.2 77.7
11425 124.30037 77.3 78
11426 124.31036 65.8 78.2
11427 124.32037 81.5 78.5
11428 124.33037 78.6 78.9
11429 124.34036 85.9 79.2
11430 124.35036 66.7 79.6
11431 124.36037 80.8 80
11432 124.37037 90 80.4
11433 124.38036 58.9 80.9
11434 124.39037 67.6 81.4
11435 124.40037 72.6 81.9
11436 124.41037 70.8 82.5
11437 124.42036 92.4 83.1
11438 124.43037 76.2 83.7
11439 124.44037 77.6 84.4
11440 124.45036 86.2 85.1
11441 124.46037 67.8 85.9
11442 124.47037 80.8 86.7
11443 124.48037 88.4 87.6
11444 124.49036 104 88.5
11445 124.50037 104 89.5
11446 124.51037 90.2 90.6
11447 124.52036 97.8 91.2
11448 124.53036 79.9 92.4
11449 124.54037 84.5 93.6
11450 124.55037 78.4 94.9
11451 124.56036 109.2 96.2
11452 124.57037 97.2 97.5
11453 124.58037 114 98.9
11454 124.59036 101.2 100.2
11455 124.60036 102.1 101.6
11456 124.61037 95.4 102.9
11457 124.62037 113.6 104.2
11458 124.63036 109 105.5
11459 124.64037 103.3 106.6
11460 124.65037 83.8 107.6
11461 124.66037 102.2 108.6
11462 124.67036 98.4 109.3
11463 124.68037 101.4 109.8
11464 124.69037 110.1 110.2
11465 124.70036 100.6 110.3
11466 124.71037 107.4 110.2
11467 124.72037 147.2 109.8
11468 124.73037 98.4 109.3
11469 124.74036 102.2 108.6
11470 124.75037 115.7 107.7
11471 124.76037 108.2 106.7
11472 124.77036 91.9 105.6
11473 124.78036 85.5 104.4
11474 124.79037 84.6 103.1
11475 124.80037 88.8 101.8
11476 124.81036 103.2 100.5
11477 124.82037 98.5 99.2
11478 124.83037 99.7 97.9
11479 124.84036 95.7 96.6
11480 124.85036 90.7 95.3
11481 124.86037 101.6 94.1
11482 124.87037 98.1 93
11483 124.88036 102.8 91.9
11484 124.89037 104.7 90.8
11485 124.90037 94.8 89.8
11486 124.91037 85.8 88.9
11487 124.92036 91.4 88
11488 124.93037 74.8 87.2
11489 124.94037 90.9 86.4
11490 124.95036 93.1 85.7
11491 124.96037 94.9 85
11492 124.97037 86.6 84.4
11493 124.98037 108.3 83.8
11494 124.99036 94.9 83.3
11495 125.00037 74 82.8
11496 125.01037 69.1 82.3
11497 125.02036 81.8 81.9
11498 125.03036 94.4 81.5
11499 125.04037 87.9 81.1
11500 125.05037 95.9 80.8
11501 125.06036 76.3 80.5
11502 125.07037 84 80.3
11503 125.08037 84.1 80
11504 125.09036 92 79.8
11505 125.10036 105.7 79.6
11506 125.11037 90.2 79.5
11507 125.12037 92.8 79.3
11508 125.13036 84.3 79.2
11509 125.14037 85.4 79.1
11510 125.15037 82.4 79
11511 125.16037 91.1 79
11512 125.17036 89.3 79
11513 125.18037 94 79
11514 125.19037 81.1 79
11515 125.20036 90.4 79
11516 125.21037 87.2 79.1
11517 125.22037 83.3 79.2
11518 125.23037 82.9 79.3
11519 125.24036 78.3 79.4
11520 125.25037 71.5 79.6
11521 125.26037 99.9 79.7
11522 125.27036 81 80
11523 125.28036 99.8 80.2
11524 125.29037 67.2 80.4
11525 125.30037 91.8 80.7
11526 125.31036 95.4 81
11527 125.32037 78.6 81.4
11528 125.33037 83.2 81.8
11529 125.34036 80.5 82.2
11530 125.35036 72.6 82.6
11531 125.36037 76.3 83.1
11532 125.37037 82.6 83.7
11533 125.38036 84.5 84.2
11534 125.39037 80.6 84.8
11535 125.40037 85.4 85.5
11536 125.41037 84.5 86.2
11537 125.42036 100.2 87
11538 125.43037 105.4 87.8
11539 125.44037 95.4 88.6
11540 125.45036 101.2 89.5
11541 125.46037 98.3 90.5
11542 125.47037 93.4 91.5
11543 125.48037 99.7 92.5
11544 125.49036 103.6 93.6
11545 125.50037 121.6 94.7
11546 125.51037 99.7 95.9
11547 125.52036 77.5 97
11548 125.53036 102.7 98.2
11549 125.54037 117.6 99.4
11550 125.55037 101.2 100.5
11551 125.56036 109.3 101.6
11552 125.57037 110.3 102.7
11553 125.58037 106.3 103.7
11554 125.59036 103.4 104.6
11555 125.60036 91.9 105.3
11556 125.61037 104.4 105.9
11557 125.62037 91 106.3
11558 125.63036 99.7 106.5
11559 125.64037 109.9 106.6
11560 125.65037 98.9 106.4
11561 125.66037 110.7 106.1
11562 125.67036 118.8 105.6
11563 125.68037 108.7 104.9
11564 125.69037 103.7 104.1
11565 125.70036 91.9 103.2
11566 125.71037 106.3 102.1
11567 125.72037 118.5 101
11568 125.73037 86.5 99.8
11569 125.74036 132.8 98.6
11570 125.75037 99.6 97.3
11571 125.76037 100.7 96.1
11572 125.77036 86.2 94.9
11573 125.78036 91.2 93.6
11574 125.79037 84.3 92.4
11575 125.80037 83.9 91.3
11576 125.81036 117.5 90.2
11577 125.82037 94.6 89.1
11578 125.83037 86.8 88.1
11579 125.84036 94.9 87.1
11580 125.85036 84.8 86.2
11581 125.86037 83 85.3
11582 125.87037 100.1 84.5
11583 125.88036 90.8 83.7
11584 125.89037 81.1 82.9
11585 125.90037 80.9 82.2
11586 125.91037 82 81.6
11587 125.92036 100.8 81
11588 125.93037 71.9 80.4
11589 125.94037 85.8 79.8
11590 125.95036 78.9 79.3
11591 125.96037 67.8 78.8
11592 125.97037 92.9 78.3
11593 125.98037 79.2 77.9
11594 125.99036 77.1 77.5
11595 126.00037 64 77.1
11596 126.01037 71.1 76.7
11597 126.02036 69.1 76.4
11598 126.03036 56 76
11599 126.04037 73 75.7
11600 126.05037 87.9 75.4
11601 126.06036 76.2 75.2
11602 126.07037 75.1 74.9
11603 126.08037 69.2 74.6
11604 126.09036 71.2 74.4
11605 126.10036 88.4 74.2
11606 126.11037 66.1 74
11607 126.12037 72.9 73.8
11608 126.13036 77.3 73.6
11609 126.14037 71.1 73.4
11610 126.15037 77.1 73.2
11611 126.16037 67 73.1
11612 126.17036 75.3 72.9
11613 126.18037 76.2 72.8
11614 126.19037 83.3 72.6
11615 126.20036 72.9 72.5
11616 126.21037 92.4 72.4
11617 126.22037 82.1 72.2
11618 126.23037 71.9 72.1
11619 126.24036 75.1 72
11620 126.25037 70.1 71.9
11621 126.26037 70.4 71.8
11622 126.27036 52.1 71.7
11623 126.28036 71.9 71.6
11624 126.29037 83.1 71.5
11625 126.30037 60.5 71.4
11626 126.31036 49.3 71.4
11627 126.32037 88.2 71.3
11628 126.33037 73.1 71.2
11629 126.34036 68 71.2
11630 126.35036 73.4 71.1
11631 126.36037 77.2 71
11632 126.37037 60.5 71
11633 126.38036 58.4 70.9
11634 126.39037 76.8 70.9
11635 126.40037 63.6 70.8
11636 126.41037 67.3 70.8
11637 126.42036 58.5 70.7
11638 126.43037 56.4 70.7
11639 126.44037 60.2 70.6
11640 126.45036 65.4 70.5
11641 126.46037 61.5 70.5
11642 126.47037 71.2 70.5
11643 126.48037 73.6 70.4
11644 126.49036 70.5 70.4
11645 126.50037 62.6 70.6
11646 126.51037 80.5 70.6
11647 126.52036 60.4 70.5
11648 126.53036 84.7 70.5
11649 126.54037 64.3 70.5
11650 126.55037 79.5 70.5
11651 126.56036 48.5 70.5
11652 126.57037 62.2 70.5
11653 126.58037 61.3 70.5
11654 126.59036 76.5 70.5
11655 126.60036 64.7 70.5
11656 126.61037 59.4 70.5
11657 126.62037 52.3 70.4
11658 126.63036 93.6 70.4
11659 126.64037 57.6 70.5
11660 126.65037 63.5 70.5
11661 126.66037 61.6 70.5
11662 126.67036 64.5 70.5
11663 126.68037 60.5 70.5
11664 126.69037 53.6 70.5
11665 126.70036 59.7 70.5
11666 126.71037 70.7 70.5
11667 126.72037 54.4 70.5
11668 126.73037 52.5 70.6
11669 126.74036 73 70.6
11670 126.75037 69.8 70.6
11671 126.76037 66.6 70.6
11672 126.77036 72.8 70.7
11673 126.78036 62.5 70.7
11674 126.79037 69.8 70.7
11675 126.80037 76.6 70.8
11676 126.81036 64.6 70.8
11677 126.82037 69.9 70.8
11678 126.83037 51.6 70.9
11679 126.84036 62.9 70.9
11680 126.85036 76.1 71
11681 126.86037 68.5 71
11682 126.87037 56.5 71.1
11683 126.88036 57.8 71.1
11684 126.89037 43.6 71.2
11685 126.90037 67.9 71.3
11686 126.91037 47.5 71.3
11687 126.92036 83.4 71.4
11688 126.93037 66.5 71.5
11689 126.94037 69.8 71.6
11690 126.95036 49.6 71.7
11691 126.96037 75.9 71.7
11692 126.97037 54.6 71.8
11693 126.98037 78.9 71.9
11694 126.99036 65.8 72
11695 127.00037 66.8 72.1
11696 127.01037 67.9 72.3
11697 127.02036 69 72.4
11698 127.03036 79.1 72.5
11699 127.04037 76 72.6
11700 127.05037 66.9 72.8
11701 127.06036 61.7 72.9
11702 127.07037 72.7 73.1
11703 127.08037 54 73.3
11704 127.09036 76 73.4
11705 127.10036 69.9 73.6
11706 127.11037 62 73.8
11707 127.12037 70 74
11708 127.13036 74.1 74.2
11709 127.14037 67.9 74.5
11710 127.15037 70.7 74.7
11711 127.16037 73 75
11712 127.17036 65 75.2
11713 127.18037 63.9 75.5
11714 127.19037 81.1 75.8
11715 127.20036 80 76.1
11716 127.21037 74 76.5
11717 127.22037 69 76.8
11718 127.23037 69 77.2
11719 127.24036 75.3 77.6
11720 127.25037 63.2 78
11721 127.26037 76 78.5
11722 127.27036 88.4 79
11723 127.28036 86 79.5
11724 127.29037 82.3 80
11725 127.30037 73.4 80.6
11726 127.31036 82.4 81.2
11727 127.32037 75.1 81.8
11728 127.33037 91.7 82.5
11729 127.34036 68 83.2
11730 127.35036 88.6 83.9
11731 127.36037 90.5 84.7
11732 127.37037 79.6 85.5
11733 127.38036 81.4 86.3
11734 127.39037 81.1 87.2
11735 127.40037 87.3 88.1
11736 127.41037 89.5 89
11737 127.42036 89.5 89.9
11738 127.43037 77.4 90.7
11739 127.44037 101.9 91.7
11740 127.45036 90.9 92.6
11741 127.46037 72.3 93.6
11742 127.47037 94.7 94.5
11743 127.48037 88.5 95.3
11744 127.49036 98.6 96.1
11745 127.50037 86.4 96.9
11746 127.51037 85.9 97.5
11747 127.52036 90.5 98
11748 127.53036 97.9 98.4
11749 127.54037 86.9 98.7
11750 127.55037 106.6 98.9
11751 127.56036 105.2 98.9
11752 127.57037 109.6 98.7
11753 127.58037 86.5 98.4
11754 127.59036 87.7 98
11755 127.60036 96.5 97.5
11756 127.61037 93.8 96.9
11757 127.62037 91 96.2
11758 127.63036 97 95.4
11759 127.64037 103.4 94.6
11760 127.65037 79.6 93.7
11761 127.66037 99.9 92.8
11762 127.67036 72.2 91.9
11763 127.68037 86.1 91
11764 127.69037 80 90.1
11765 127.70036 85.7 89.2
11766 127.71037 81.5 88.4
11767 127.72037 83.7 87.5
11768 127.73037 90.9 86.7
11769 127.74036 89 85.9
11770 127.75037 72.4 85.2
11771 127.76037 77.7 84.5
11772 127.77036 81.4 83.8
11773 127.78036 85.2 83.2
11774 127.79037 76.9 82.6
11775 127.80037 86 82
11776 127.81036 86.1 81.5
11777 127.82037 72.7 81
11778 127.83037 77.8 80.6
11779 127.84036 83.8 80.1
11780 127.85036 78.9 79.7
11781 127.86037 69.7 79.4
11782 127.87037 66.5 79
11783 127.88036 88.1 78.7
11784 127.89037 69.4 78.4
11785 127.90037 60.7 78.1
11786 127.91037 79.1 77.9
11787 127.92036 87.1 77.7
11788 127.93037 69.6 77.5
11789 127.94037 81.2 77.3
11790 127.95036 76.5 77.1
11791 127.96037 54.2 77
11792 127.97037 69.9 76.8
11793 127.98037 69.6 76.7
11794 127.99036 60.7 76.6
11795 128.00037 64.6 76.5
11796 128.01036 63.7 76.5
11797 128.02037 70.8 76.4
11798 128.03036 85.2 76.4
11799 128.04036 69.6 76.3
11800 128.05037 60.4 76.3
11801 128.06036 53.2 76.4
11802 128.07037 70.8 76.4
11803 128.08037 71.9 76.4
11804 128.09036 84.8 76.5
11805 128.10037 77.8 76.5
11806 128.11037 61.7 76.6
11807 128.12036 84.5 76.7
11808 128.13037 78.1 76.8
11809 128.14037 59.6 77
11810 128.15036 74.8 77.1
11811 128.16037 72 77.3
11812 128.17036 64.9 77.5
11813 128.18036 64.8 77.7
11814 128.19037 66.7 77.9
11815 128.20036 92 78.1
11816 128.21037 69.7 78.4
11817 128.22037 81.2 78.7
11818 128.23036 77.5 79
11819 128.24037 80 79.3
11820 128.25037 92 79.7
11821 128.26036 76 80.1
11822 128.27037 67.9 80.5
11823 128.28036 88.7 80.9
11824 128.29036 99.6 81.4
11825 128.30037 91.3 81.9
11826 128.31036 78.3 82.4
11827 128.32037 84.3 83
11828 128.33037 87.5 83.6
11829 128.34036 87.4 84.2
11830 128.35037 75.3 84.9
11831 128.36037 73.1 85.5
11832 128.37036 90.5 86.2
11833 128.38037 88.9 87
11834 128.39037 101.1 87.7
11835 128.40036 79.1 88.5
11836 128.41037 88.4 89.2
11837 128.42036 95.5 89.8
11838 128.43036 100.9 90.6
11839 128.44037 83.3 91.3
11840 128.45036 86.5 92
11841 128.46037 90.7 92.7
11842 128.47037 102.3 93.3
11843 128.48036 104.9 93.8
11844 128.49037 73 94.3
11845 128.50037 97.8 94.7
11846 128.51036 91.6 94.9
11847 128.52037 87.3 95.1
11848 128.53036 86.9 95.2
11849 128.54036 96.4 95.1
11850 128.55037 110.2 95
11851 128.56036 76.7 94.7
11852 128.57037 95.9 94.3
11853 128.58037 114.8 93.9
11854 128.59036 97.5 93.4
11855 128.60037 81.5 92.8
11856 128.61037 71.3 92.1
11857 128.62036 100.4 91.4
11858 128.63037 90.6 90.7
11859 128.64037 93.6 90
11860 128.65036 92.4 89.3
11861 128.66037 101.4 88.5
11862 128.67036 66.1 87.8
11863 128.68036 90.8 87.1
11864 128.69037 81.7 86.4
11865 128.70036 79.3 85.7
11866 128.71037 73.3 85.1
11867 128.72037 96.4 84.5
11868 128.73036 86.7 83.9
11869 128.74037 85.8 83.3
11870 128.75037 101.4 82.8
11871 128.76036 99.2 82.3
11872 128.77037 89 81.9
11873 128.78036 80.5 81.4
11874 128.79036 80.7 81
11875 128.80037 93.5 80.7
11876 128.81036 78.2 80.3
11877 128.82037 74.5 80
11878 128.83037 98.3 79.7
11879 128.84036 82.3 79.4
11880 128.85037 84.6 79.2
11881 128.86037 78.9 79
11882 128.87036 73.4 78.8
11883 128.88037 79.6 78.6
11884 128.89037 87.2 78.5
11885 128.90036 59.8 78.3
11886 128.91037 82.8 78.2
11887 128.92036 76.5 78.1
11888 128.93036 98.5 78
11889 128.94037 79.6 78
11890 128.95036 67.5 77.9
11891 128.96037 78.7 77.9
11892 128.97037 67.6 77.9
11893 128.98036 83 77.9
11894 128.99037 78 78
11895 129.00037 95.3 78
11896 129.01036 65.5 78.1
11897 129.02037 67.6 78.2
11898 129.03036 87.2 78.3
11899 129.04036 79.1 78.4
11900 129.05037 96.5 78.5
11901 129.06036 79 78.7
11902 129.07037 77.9 78.9
11903 129.08037 70.8 79.1
11904 129.09036 71.6 79.3
11905 129.10037 74.9 79.6
11906 129.11037 72.9 79.8
11907 129.12036 83.2 80.1
11908 129.13037 75.8 80.4
11909 129.14037 87.6 80.8
11910 129.15036 66.3 81.1
11911 129.16037 76 81.5
11912 129.17036 65.5 82
11913 129.18036 66.4 82.4
11914 129.19037 76.7 82.9
11915 129.20036 80 83.4
11916 129.21037 102.7 84
11917 129.22037 93.5 84.6
11918 129.23036 91.4 85.2
11919 129.24037 94.7 85.9
11920 129.25037 95.4 86.6
11921 129.26036 81.3 87.4
11922 129.27037 90.8 88.2
11923 129.28036 90.7 89
11924 129.29036 82.2 89.9
11925 129.30037 85.1 90.9
11926 129.31036 103.2 91.9
11927 129.32037 100.9 93
11928 129.33037 95.2 94.1
11929 129.34036 93.7 95.2
11930 129.35037 92.8 96.4
11931 129.36037 97.9 97.6
11932 129.37036 106.2 98.9
11933 129.38037 117.8 100.2
11934 129.39037 110.5 101.5
11935 129.40036 86.6 102.8
11936 129.41037 90.9 104.1
11937 129.42036 119.6 105.4
11938 129.43036 109.7 106.6
11939 129.44037 124.6 107.8
11940 129.45036 98 108.9
11941 129.46037 98.8 109.9
11942 129.47037 106.4 110.8
11943 129.48036 121.9 111.5
11944 129.49037 108.6 112.1
11945 129.50037 107.7 112.5
11946 129.51036 110.6 112.7
11947 129.52037 133.39999 112.8
11948 129.53036 105.6 112.6
11949 129.54036 104.6 112.3
11950 129.55037 114.1 111.8
11951 129.56036 104.7 111.1
11952 129.57037 111.7 110.3
11953 129.58037 104.6 109.3
11954 129.59036 110.1 108.2
11955 129.60037 105 107
11956 129.61037 90.8 105.8
11957 129.62036 112 104.5
11958 129.63037 108.6 103.1
11959 129.64037 119.6 101.8
11960 129.65036 99.2 100.4
11961 129.66037 108.5 99.1
11962 129.67036 87.5 97.7
11963 129.68036 92.4 96.4
11964 129.69037 84.9 95.1
11965 129.70036 99.8 93.9
11966 129.71037 98.1 92.7
11967 129.72037 107.5 91.6
11968 129.73036 91.2 90.5
11969 129.74037 105.5 89.4
11970 129.75037 83.8 88.4
11971 129.76036 88 87.5
11972 129.77037 91 86.6
11973 129.78036 84.5 85.7
11974 129.79036 78.5 84.9
11975 129.80037 114.3 84.1
11976 129.81036 91.9 83.4
11977 129.82037 96.3 82.7
11978 129.83037 83.8 82
11979 129.84036 75.3 81.4
11980 129.85037 72.2 80.8
11981 129.86037 77.4 80.2
11982 129.87036 95.4 79.7
11983 129.88037 77.4 79.2
11984 129.89037 80.5 78.7
11985 129.90036 77.5 78.3
11986 129.91037 85.9 77.8
11987 129.92036 81.9 77.4
11988 129.93036 76.5 77
11989 129.94037 91.3 76.7
11990 129.95036 82.9 76.3
11991 129.96037 79.9 76
11992 129.97037 80.5 75.7
11993 129.98036 96.9 75.4
11994 129.99037 90.7 66.6
11995 130.00037 130.00037 130.00037
11996 130.01036 130.01036 130.01036
11997 130.02037 130.02037 130.02037
11998 130.03036 130.03036 130.03036
11999 130.04036 130.04036 130.04036
12000 130.05037 130.05037 130.05037
12001 130.06036 130.06036 130.06036
12002 130.07037 130.07037 130.07037
12003 130.08037 130.08037 130.08037
12004 130.09036 130.09036 130.09036
12005 130.10037 130.10037 130.10037
12006 130.11037 130.11037 130.11037
12007 130.12036 130.12036 130.12036
12008 130.13037 130.13037 130.13037
12009 130.14037 130.14037 130.14037
12010 130.15036 130.15036 130.15036
12011 130.16037 130.16037 130.16037
12012 130.17036 130.17036 130.17036
12013 130.18036 130.18036 130.18036
12014 130.19037 130.19037 130.19037
12015 130.20036 130.20036 130.20036
12016 130.21037 130.21037 130.21037
12017 130.22037 130.22037 130.22037
12018 130.23036 130.23036 130.23036
12019 130.24037 130.24037 130.24037
12020 130.25037 130.25037 130.25037
12021 130.26036 130.26036 130.26036
12022 130.27037 130.27037 130.27037
12023 130.28036 130.28036 130.28036
12024 130.29036 130.29036 130.29036
12025 130.30037 130.30037 130.30037
12026 130.31036 130.31036 130.31036
12027 130.32037 130.32037 130.32037
12028 130.33037 130.33037 130.33037
12029 130.34036 130.34036 130.34036
12030 130.35037 130.35037 130.35037
12031 130.36037 130.36037 130.36037
12032 130.37036 130.37036 130.37036
12033 130.38037 130.38037 130.38037
12034 130.39037 130.39037 130.39037
12035 130.40036 130.40036 130.40036
12036 130.41037 130.41037 130.41037
12037 130.42036 130.42036 130.42036
12038 130.43036 130.43036 130.43036
12039 130.44037 130.44037 130.44037
12040 130.45036 130.45036 130.45036
12041 130.46037 130.46037 130.46037
12042 130.47037 130.47037 130.47037
12043 130.48036 130.48036 130.48036
12044 130.49037 130.49037 130.49037
12045 130.50037 130.50037 130.50037

# the profile listing in this example has been truncated for brevity

# The following lines are used to test the character set of files sent by
# network email or other means. They are not part of the CIF data set.
# abcdefghijklmnopqrstuvwxyzABCDEFGHIJKLMNOPQRSTUVWXYZ0123456789
# !@#$%^&*()_+{}:"~<>?|\-=[];'`,./                 
